# Supplementary material for: Dibromido(di-2-pyridyl sulfide-κ2 N,N′)zinc(II)
Source: Acta Crystallogr Sect E Struct Rep Online. 2008 Jan 9;64(Pt 2):m315. doi: 10.1107/S1600536808000081 (PMC2960344; doi:10.1107/S1600536808000081)
Supplement: Supplementary file 1 [file e-64-0m315-sup1.cif]

##############################################################################
###                                                                        ###
###        Electronic paper (Acta Crystallographica Section E)             ###
###                                                                        ###
##############################################################################
#                                                                            #
# This CIF contains the data in a paper accepted for publication in Acta     #
# Crystallographica Section E. It conforms to the requirements of Notes      #
# for Authors for Section E, and has been peer reviewed under the auspices   #
# of the IUCr Commission on Journals.                                        #
#                                                                            #
# Full details of the Crystallographic Information File format               #
# are given in the paper "The Crystallographic Information File (CIF):       #
# a New Standard Archive File for Crystallography" by S. R. Hall, F. H.      #
# Allen and I. D. Brown [Acta Cryst. (1991), A47, 655-685].                  #
#                                                                            #
# The current version of the core CIF dictionary is obtainable from          #
# ftp://ftp.iucr.org/pub/cif_core.dic. The current version number is 2.1.    #
#                                                                            #
# Software is freely available for graphical display of the structure(s) in  #
# this CIF.  For information consult the CIF home page http://www.iucr.org/  #
# cif/home.html                                                              #
#                                                                            #
##############################################################################
                                             
data_I
_audit_creation_method     SHELXL-97
_chemical_name_systematic
;
Dibromido(di-2-pyridyl sulfide-\k^2^<i>N,N'</i>)zinc(II)
;
_chemical_name_common     ?
_chemical_formula_moiety     'C10 H8 Br2 N2 S Zn'
_chemical_formula_sum     'C10 H8 Br2 N2 S Zn'
_chemical_formula_iupac     '[Zn Br2 (C10 H8 N2 S)]'
_chemical_formula_weight     413.43
_chemical_melting_point     ?
_symmetry_cell_setting     monoclinic
_symmetry_space_group_name_H-M     'P 21/c'
_symmetry_space_group_name_Hall     '-P 2ybc'
loop_
    _symmetry_equiv_pos_as_xyz
    'x, y, z'
    '-x, y+1/2, -z+1/2'
    '-x, -y, -z'
    'x, -y-1/2, z-1/2'
_cell_length_a     11.0385(8)
_cell_length_b     8.9627(5)
_cell_length_c     13.1570(10)
_cell_angle_alpha     90.00
_cell_angle_beta     91.663(9)
_cell_angle_gamma     90.00
_cell_volume     1301.2(2)
_cell_formula_units_Z     4
_cell_measurement_reflns_used     8000
_cell_measurement_theta_min     13.75
_cell_measurement_theta_max     24.9
_cell_measurement_temperature     170(2)
_exptl_crystal_description     block
_exptl_crystal_colour     colourless
_exptl_crystal_size_max     0.14
_exptl_crystal_size_mid     0.10
_exptl_crystal_size_min     0.07
_exptl_crystal_density_diffrn     2.111
_exptl_crystal_density_meas     ?
_exptl_crystal_density_method     'not measured'
_exptl_crystal_F_000     792
_exptl_absorpt_coefficient_mu     8.162
_exptl_absorpt_correction_type     numerical
_exptl_absorpt_process_details     '(X-SHAPE; Stoe, 1998)'
_exptl_absorpt_correction_T_min     0.2849
_exptl_absorpt_correction_T_max     0.3938
_exptl_special_details
;
 ?
;
_diffrn_ambient_temperature     170(2)
_diffrn_radiation_type     MoK\a
_diffrn_radiation_wavelength     0.71073
_diffrn_radiation_source     'fine-focus sealed tube'
_diffrn_radiation_monochromator     graphite
_diffrn_measurement_device_type     'Stoe IPDS-1'
_diffrn_measurement_method     'Phi scans'
_diffrn_detector_area_resol_mean     ?
_diffrn_reflns_number     14781
_diffrn_reflns_av_R_equivalents     0.0411
_diffrn_reflns_av_sigmaI/netI     0.0266
_diffrn_reflns_theta_min     2.75
_diffrn_reflns_theta_max     28.04
_diffrn_reflns_theta_full     28.04
_diffrn_measured_fraction_theta_max     0.985
_diffrn_measured_fraction_theta_full     0.985
_diffrn_reflns_limit_h_min     -14
_diffrn_reflns_limit_h_max     14
_diffrn_reflns_limit_k_min     -11
_diffrn_reflns_limit_k_max     11
_diffrn_reflns_limit_l_min     -17
_diffrn_reflns_limit_l_max     17
_diffrn_standards_number     0
_diffrn_standards_interval_count     ?
_diffrn_standards_interval_time     0
_diffrn_standards_decay_%     0
_refine_special_details
;
 Refinement of F^2^ against ALL reflections.  The weighted R-factor wR and
 goodness of fit S are based on F^2^, conventional R-factors R are based
 on F, with F set to zero for negative F^2^. The threshold expression of
 F^2^ > 2sigma(F^2^) is used only for calculating R-factors(gt) etc. and is
 not relevant to the choice of reflections for refinement.  R-factors based
 on F^2^ are statistically about twice as large as those based on F, and R-
 factors based on ALL data will be even larger.
;
_reflns_number_total     3105
_reflns_number_gt     2534
_reflns_threshold_expression     >2sigma(I)
_refine_ls_structure_factor_coef     Fsqd
_refine_ls_matrix_type     full
_refine_ls_R_factor_all     0.0458
_refine_ls_R_factor_gt     0.0330
_refine_ls_wR_factor_gt     0.0799
_refine_ls_wR_factor_ref     0.0853
_refine_ls_goodness_of_fit_ref     1.029
_refine_ls_restrained_S_all     1.029
_refine_ls_number_reflns     3105
_refine_ls_number_parameters     146
_refine_ls_number_restraints     0
_refine_ls_hydrogen_treatment     constr
_refine_ls_weighting_scheme     calc
_refine_ls_weighting_details
         'calc w=1/[\s^2^(Fo^2^)+(0.0528P)^2^+0.9116P] where P=(Fo^2^+2Fc^2^)/3'
_atom_sites_solution_hydrogens     geom
_atom_sites_solution_primary     direct
_atom_sites_solution_secondary     difmap
_refine_ls_shift/su_max     0.001
_refine_ls_shift/su_mean     0.000
_refine_diff_density_max     1.153
_refine_diff_density_min     -1.155
_refine_ls_extinction_method     SHELXL
_refine_ls_extinction_coef     0.0076(6)
_refine_ls_extinction_expression
                                  'Fc^*^=kFc[1+0.001xFc^2^\l^3^/sin(2\q)]^-1/4^'
loop_
    _atom_type_symbol
    _atom_type_description
    _atom_type_scat_dispersion_real
    _atom_type_scat_dispersion_imag
    _atom_type_scat_source
    'C' 'C' 0.0033 0.0016
                         'International Tables Vol C Tables 4.2.6.8 and 6.1.1.4'
    'H' 'H' 0.0000 0.0000
                         'International Tables Vol C Tables 4.2.6.8 and 6.1.1.4'
    'S' 'S' 0.1246 0.1234
                         'International Tables Vol C Tables 4.2.6.8 and 6.1.1.4'
    'Zn' 'Zn' 0.2839 1.4301
                         'International Tables Vol C Tables 4.2.6.8 and 6.1.1.4'
    'Br' 'Br' -0.2901 2.4595
                         'International Tables Vol C Tables 4.2.6.8 and 6.1.1.4'
    'N' 'N' 0.0061 0.0033
                         'International Tables Vol C Tables 4.2.6.8 and 6.1.1.4'
_computing_data_collection     'IPDS Program Package (Stoe, 1998)'
_computing_cell_refinement     'IPDS Program Package (Stoe, 1998)'
_computing_data_reduction     'IPDS Program Package (Stoe, 1998)'
_computing_structure_solution     'SHELXS97 (Sheldrick, 2008)'
_computing_structure_refinement     'SHELXL97 (Sheldrick, 2008)'
_computing_molecular_graphics     'XP in SHELXTL (Bruker, 1998)'
_computing_publication_material     'CIFTAB in SHELXTL (Bruker, 1998)'
loop_
    _atom_site_type_symbol
    _atom_site_label
    _atom_site_fract_x
    _atom_site_fract_y
    _atom_site_fract_z
    _atom_site_U_iso_or_equiv
    _atom_site_adp_type
    _atom_site_calc_flag
    _atom_site_refinement_flags
    _atom_site_occupancy
    _atom_site_disorder_assembly
    _atom_site_disorder_group
    Zn Zn1 0.74601(4) 0.84740(4) 0.50911(3) 0.01791(12) Uani d . 1 . .
    Br Br1 0.72001(4) 1.08853(4) 0.57571(3) 0.03251(13) Uani d . 1 . .
    Br Br2 0.76278(4) 0.82087(5) 0.33235(3) 0.03579(13) Uani d . 1 . .
    N N1 0.8929(3) 0.7499(3) 0.5825(2) 0.0174(5) Uani d . 1 . .
    C C1 0.8968(3) 0.6003(4) 0.5939(2) 0.0187(6) Uani d . 1 . .
    C C2 0.9955(4) 0.5287(4) 0.6405(3) 0.0258(7) Uani d . 1 . .
    H H2 0.9973 0.4231 0.6461 0.031 Uiso calc R 1 . .
    C C3 1.0912(4) 0.6142(5) 0.6789(3) 0.0308(8) Uani d . 1 . .
    H H3 1.1597 0.5677 0.7106 0.037 Uiso calc R 1 . .
    C C4 1.0854(4) 0.7682(5) 0.6702(3) 0.0323(9) Uani d . 1 . .
    H H4 1.1491 0.8289 0.6973 0.039 Uiso calc R 1 . .
    C C5 0.9853(3) 0.8322(4) 0.6215(3) 0.0252(7) Uani d . 1 . .
    H H5 0.9818 0.9377 0.6153 0.030 Uiso calc R 1 . .
    S S1 0.77889(9) 0.48727(9) 0.54086(8) 0.0262(2) Uani d . 1 . .
    N N11 0.6206(3) 0.7109(3) 0.5746(2) 0.0173(5) Uani d . 1 . .
    C C11 0.6435(3) 0.5653(3) 0.5880(2) 0.0175(6) Uani d . 1 . .
    C C12 0.5613(3) 0.4683(4) 0.6314(3) 0.0247(7) Uani d . 1 . .
    H H12 0.5790 0.3650 0.6384 0.030 Uiso calc R 1 . .
    C C13 0.4528(4) 0.5268(4) 0.6640(3) 0.0291(8) Uani d . 1 . .
    H H13 0.3945 0.4635 0.6935 0.035 Uiso calc R 1 . .
    C C14 0.4303(4) 0.6768(5) 0.6535(3) 0.0311(8) Uani d . 1 . .
    H H14 0.3569 0.7185 0.6767 0.037 Uiso calc R 1 . .
    C C15 0.5160(3) 0.7667(4) 0.6085(3) 0.0240(7) Uani d . 1 . .
    H H15 0.5004 0.8705 0.6015 0.029 Uiso calc R 1 . .
loop_
    _atom_site_aniso_label
    _atom_site_aniso_U_11
    _atom_site_aniso_U_22
    _atom_site_aniso_U_33
    _atom_site_aniso_U_12
    _atom_site_aniso_U_13
    _atom_site_aniso_U_23
    Zn1 0.0211(2) 0.01532(19) 0.01722(19) -0.00099(14) -0.00055(14) 0.00326(13)
    Br1 0.0418(3) 0.01468(17) 0.0407(2) 0.00437(14) -0.00482(17) -0.00135(13)
    Br2 0.0492(3) 0.0418(2) 0.01642(18) -0.01221(18) 0.00179(15) 0.00378(14)
    N1 0.0158(14) 0.0174(12) 0.0192(13) 0.0002(10) 0.0023(10) -0.0007(10)
    C1 0.0196(17) 0.0198(15) 0.0171(15) 0.0046(12) 0.0062(12) -0.0003(11)
    C2 0.026(2) 0.0284(17) 0.0238(17) 0.0106(14) 0.0068(14) 0.0047(13)
    C3 0.0200(19) 0.049(2) 0.0232(17) 0.0120(16) 0.0013(14) 0.0013(15)
    C4 0.0188(19) 0.047(2) 0.0313(19) 0.0016(16) -0.0014(15) -0.0104(17)
    C5 0.0214(19) 0.0282(17) 0.0261(18) -0.0005(14) 0.0007(14) -0.0044(14)
    S1 0.0246(5) 0.0165(4) 0.0380(5) -0.0023(3) 0.0090(4) -0.0081(3)
    N11 0.0172(14) 0.0191(12) 0.0157(12) -0.0031(10) -0.0003(10) 0.0008(10)
    C11 0.0208(18) 0.0151(13) 0.0164(14) -0.0039(12) -0.0003(12) -0.0008(11)
    C12 0.0234(19) 0.0238(16) 0.0270(18) -0.0072(14) 0.0021(14) 0.0013(13)
    C13 0.027(2) 0.0340(19) 0.0269(18) -0.0118(16) 0.0030(15) 0.0007(14)
    C14 0.0142(18) 0.041(2) 0.038(2) -0.0009(15) 0.0047(15) -0.0051(16)
    C15 0.0164(18) 0.0251(16) 0.0305(18) 0.0017(13) 0.0014(13) -0.0014(13)
_geom_special_details
;
 All esds (except the esd in the dihedral angle between two l.s. planes)
 are estimated using the full covariance matrix.  The cell esds are taken
 into account individually in the estimation of esds in distances, angles
 and torsion angles; correlations between esds in cell parameters are only
 used when they are defined by crystal symmetry.  An approximate (isotropic)
 treatment of cell esds is used for estimating esds involving l.s. planes.
;
loop_
    _geom_bond_atom_site_label_1
    _geom_bond_atom_site_label_2
    _geom_bond_site_symmetry_2
    _geom_bond_distance
    _geom_bond_publ_flag
    Zn1 N11 . 2.055(3) y
    Zn1 N1 . 2.058(3) y
    Zn1 Br2 . 2.3504(6) y
    Zn1 Br1 . 2.3527(5) y
    N1 C5 . 1.348(4) ?
    N1 C1 . 1.350(4) ?
    C1 C2 . 1.391(5) ?
    C1 S1 . 1.776(4) ?
    C2 C3 . 1.388(6) ?
    C2 H2 . 0.9500 ?
    C3 C4 . 1.386(6) ?
    C3 H3 . 0.9500 ?
    C4 C5 . 1.385(5) ?
    C4 H4 . 0.9500 ?
    C5 H5 . 0.9500 ?
    S1 C11 . 1.778(4) ?
    N11 C11 . 1.340(4) ?
    N11 C15 . 1.347(5) ?
    C11 C12 . 1.391(5) ?
    C12 C13 . 1.387(6) ?
    C12 H12 . 0.9500 ?
    C13 C14 . 1.373(6) ?
    C13 H13 . 0.9500 ?
    C14 C15 . 1.388(5) ?
    C14 H14 . 0.9500 ?
    C15 H15 . 0.9500 ?
loop_
    _geom_angle_atom_site_label_1
    _geom_angle_atom_site_label_2
    _geom_angle_atom_site_label_3
    _geom_angle_site_symmetry_1
    _geom_angle_site_symmetry_3
    _geom_angle
    _geom_angle_publ_flag
    N11 Zn1 N1 . . 94.66(11) y
    N11 Zn1 Br2 . . 115.35(8) y
    N1 Zn1 Br2 . . 109.76(8) y
    N11 Zn1 Br1 . . 107.43(8) y
    N1 Zn1 Br1 . . 108.56(8) y
    Br2 Zn1 Br1 . . 118.38(2) y
    C5 N1 C1 . . 118.6(3) ?
    C5 N1 Zn1 . . 121.6(2) ?
    C1 N1 Zn1 . . 119.8(2) ?
    N1 C1 C2 . . 122.0(3) ?
    N1 C1 S1 . . 120.1(3) ?
    C2 C1 S1 . . 117.8(3) ?
    C3 C2 C1 . . 118.9(3) ?
    C3 C2 H2 . . 120.5 ?
    C1 C2 H2 . . 120.5 ?
    C4 C3 C2 . . 119.2(3) ?
    C4 C3 H3 . . 120.4 ?
    C2 C3 H3 . . 120.4 ?
    C5 C4 C3 . . 119.0(4) ?
    C5 C4 H4 . . 120.5 ?
    C3 C4 H4 . . 120.5 ?
    N1 C5 C4 . . 122.3(3) ?
    N1 C5 H5 . . 118.9 ?
    C4 C5 H5 . . 118.9 ?
    C1 S1 C11 . . 104.63(15) ?
    C11 N11 C15 . . 118.6(3) ?
    C11 N11 Zn1 . . 120.5(2) ?
    C15 N11 Zn1 . . 120.8(2) ?
    N11 C11 C12 . . 122.7(3) ?
    N11 C11 S1 . . 119.7(2) ?
    C12 C11 S1 . . 117.5(3) ?
    C13 C12 C11 . . 118.0(3) ?
    C13 C12 H12 . . 121.0 ?
    C11 C12 H12 . . 121.0 ?
    C14 C13 C12 . . 119.7(3) ?
    C14 C13 H13 . . 120.2 ?
    C12 C13 H13 . . 120.2 ?
    C13 C14 C15 . . 119.1(4) ?
    C13 C14 H14 . . 120.4 ?
    C15 C14 H14 . . 120.4 ?
    N11 C15 C14 . . 121.8(3) ?
    N11 C15 H15 . . 119.1 ?
    C14 C15 H15 . . 119.1 ?
data_global
_journal_date_recd_electronic     2007-12-10
_journal_date_accepted     2008-01-02
_journal_name_full     'Acta Crystallographica, Section E'
_journal_year     2008
_journal_volume     64
_journal_issue      2
_journal_page_first     m315
_journal_page_last     m315
_journal_paper_category     QM
_journal_coeditor_code     IM2053
_publ_contact_author
;
      Mario Wriedt
      Institut f\"ur Anorganische Chemie
      Christian-Albrechts-Universit\"at Kiel
      Olshausenstr. 40
      D-24098 Kiel
      Germany
;
_publ_contact_author_email     mwriedt@ac.uni-kiel.de
_publ_contact_author_fax     '(+)431-880-1520'
_publ_contact_author_phone     '(+)431-880-2092'
_publ_section_title
;
Dibromido(di-2-pyridyl sulfide-\k^2^<i>N,N'</i>)zinc(II)
;
loop_
    _publ_author_name
    _publ_author_address
    'Wriedt, Mario'
;     Institut f\"ur Anorganische Chemie
      Christian-Albrechts-Universit\"at Kiel
      Olshausenstrasse 40
      D-24098 Kiel
      Germany
;
    'Je\&s, Inke'
;     Institut f\"ur Anorganische Chemie
      Christian-Albrechts-Universit\"at Kiel
      Olshausenstrasse 40
      D-24098 Kiel
      Germany
;
    'N\"ather, Christian'
;     Institut f\"ur Anorganische Chemie
      Christian-Albrechts-Universit\"at Kiel
      Olshausenstrasse 40
      D-24098 Kiel
      Germany
;
