# Supplementary material for: Dibromido(di-2-pyridyl sulfide-κ2 N,N′)zinc(II)
Source: Acta Crystallogr Sect E Struct Rep Online. 2008 Jan 9;64(Pt 2):m315. doi: 10.1107/S1600536808000081 (PMC2960344; doi:10.1107/S1600536808000081)
Supplement: Supplementary file 2 [file e-64-0m315-Isup2.hkl]

# 
# h,k,l, Fc-squared, Fo-squared, sigma(Fo-squared) and status flag 
# 
data_I
_shelx_title ' ZnBr2-(2,2'-dipyridylsulfide) in P2(1)/c at 170 K (ijm261)' 
_shelx_refln_list_code          4 
_shelx_F_calc_maximum      226.87 
_exptl_crystal_F_000       792.00 
_reflns_d_resolution_high  0.7560 
 
loop_ 
 _symmetry_equiv_pos_as_xyz 
 'x, y, z' 
 '-x, y+1/2, -z+1/2' 
 '-x, -y, -z' 
 'x, -y-1/2, z-1/2' 
 
_cell_length_a    11.0385 
_cell_length_b     8.9627 
_cell_length_c    13.1572 
_cell_angle_alpha  90.000 
_cell_angle_beta   91.663 
_cell_angle_gamma  90.000 
 
_shelx_F_squared_multiplier     1.000 
 
loop_ 
 _refln_index_h 
 _refln_index_k 
 _refln_index_l 
 _refln_F_squared_calc 
 _refln_F_squared_meas 
 _refln_F_squared_sigma 
 _refln_observed_status 
   3   0   0      508.32      519.58     60.06 o 
   5   0   0      704.32      700.07     55.53 o 
   6   0   0    43335.72    48056.89   1712.79 o 
   7   0   0      291.03      285.34     48.33 o 
   8   0   0    15943.18    16341.09    581.01 o 
   9   0   0      540.27      481.71     52.21 o 
  10   0   0     1246.27     1309.95     89.95 o 
   1   1   0    23816.54    22067.89    312.53 o 
   2   1   0      839.50      633.49     38.49 o 
   3   1   0    14815.72    13233.57    117.55 o 
   4   1   0     1708.94     1398.68     43.93 o 
   5   1   0     7506.04     6758.79    190.23 o 
   6   1   0     4356.14     4021.99    144.12 o 
   7   1   0     9927.21    10199.65    243.48 o 
   8   1   0     2461.94     2382.70     53.67 o 
   9   1   0     9432.85     9587.04    242.00 o 
  10   1   0      764.28      810.69     53.73 o 
  11   1   0      811.62      822.96     65.39 o 
  12   1   0      348.37      350.36     70.08 o 
  13   1   0     2039.37     2007.96    131.01 o 
   0   2   0      799.48      636.19     45.85 o 
   1   2   0      371.08      319.15     28.65 o 
   2   2   0      110.97       84.21     28.53 o 
   3   2   0     1144.13      928.38     34.33 o 
   4   2   0       19.36       57.37     26.05 o 
   5   2   0       28.81       45.00     25.93 o 
   6   2   0     2322.66     2297.74     48.84 o 
   7   2   0     1565.37     1626.57     47.54 o 
   8   2   0     2820.93     2882.42     97.14 o 
   9   2   0       16.90       35.77     36.11 o 
  10   2   0      434.31      481.78     47.99 o 
  11   2   0      164.65      200.19     48.16 o 
  12   2   0     1240.92     1267.22     65.61 o 
  13   2   0        3.26      -42.91     71.94 o 
  14   2   0      876.40      790.25    105.08 o 
   1   3   0    15330.01    14287.49    107.27 o 
   2   3   0      919.43      821.96     28.24 o 
   3   3   0     4719.63     4303.99     48.92 o 
   4   3   0      399.24      329.52     28.27 o 
   5   3   0     3180.08     2963.08     36.67 o 
   6   3   0     3135.28     2991.19     36.05 o 
   7   3   0       72.98       90.41     37.54 o 
   8   3   0     1001.69      914.54     40.18 o 
   9   3   0      162.82      200.83     44.68 o 
  10   3   0      462.29      421.51     43.77 o 
  11   3   0     1177.61     1132.70     45.66 o 
  12   3   0       11.72      -15.51     52.01 o 
  13   3   0      481.63      402.21     60.97 o 
  14   3   0        0.10      -35.87     83.49 o 
   0   4   0     5267.33     4589.84     66.83 o 
   1   4   0        6.80       19.50     20.18 o 
   2   4   0    16177.03    17132.83    187.01 o 
   3   4   0     3439.05     3270.08     47.28 o 
   4   4   0     7403.11     7174.60     73.57 o 
   5   4   0     3907.82     3808.50     35.11 o 
   6   4   0     5079.90     4953.05     92.88 o 
   7   4   0     4205.33     4118.50     85.53 o 
   8   4   0     2082.53     2006.63     41.97 o 
   9   4   0     2945.30     3213.51     97.36 o 
  10   4   0     1333.65     1309.79     76.01 o 
  11   4   0     1043.11     1084.53     74.26 o 
  12   4   0      915.69      878.09     52.40 o 
  13   4   0      667.76      634.11     60.78 o 
   1   5   0    23499.96    23934.30    288.51 o 
   2   5   0       28.80       32.74     23.61 o 
   3   5   0    24148.77    25716.55    279.55 o 
   4   5   0       36.51       56.95     24.74 o 
   5   5   0    17276.34    17984.48    130.51 o 
   6   5   0      125.69      138.23     25.38 o 
   7   5   0     4571.56     4581.40     48.09 o 
   8   5   0      287.02      260.53     37.54 o 
   9   5   0     2199.54     2259.14     66.56 o 
  10   5   0        6.63        9.51     40.62 o 
  11   5   0     1590.82     1571.13     53.88 o 
  12   5   0        6.61       46.81     48.76 o 
  13   5   0      264.84      223.17     70.15 o 
   0   6   0     2490.86     2456.94     74.13 o 
   1   6   0      119.49      121.56     20.94 o 
   2   6   0     3519.27     3603.82     42.66 o 
   3   6   0     2343.02     2357.31     28.93 o 
   4   6   0     8393.28     8533.77     95.55 o 
   5   6   0    10389.64    10450.78    123.26 o 
   6   6   0     3429.57     3652.76     58.06 o 
   7   6   0     2360.53     2533.92     41.43 o 
   8   6   0     2531.04     2627.98     41.49 o 
   9   6   0     3508.95     3684.09     77.69 o 
  10   6   0     3515.42     3492.63    103.28 o 
  11   6   0     1522.14     1406.76    101.60 o 
  12   6   0     1299.47     1002.47     92.33 o 
   1   7   0    10019.38    10265.70     98.69 o 
   2   7   0      157.85      152.04     23.71 o 
   3   7   0    12271.50    12440.41    212.89 o 
   4   7   0     1669.75     1701.52     26.96 o 
   5   7   0     4190.94     4346.68     46.50 o 
   6   7   0       16.19       -3.49     24.73 o 
   7   7   0     2401.15     2536.56     45.61 o 
   8   7   0      848.97      821.53     32.90 o 
   9   7   0     1188.13     1165.91     38.66 o 
  10   7   0      433.38      390.43     58.90 o 
  11   7   0      347.23      210.10     42.07 o 
   0   8   0      473.89      576.44     78.27 o 
   1   8   0      207.89      214.49     26.26 o 
   2   8   0      787.58      860.11     40.81 o 
   3   8   0      557.89      575.16     23.86 o 
   4   8   0      254.76      329.95     25.28 o 
   5   8   0      134.03      181.07     27.68 o 
   6   8   0        6.84       15.89     27.44 o 
   7   8   0      147.86      123.96     26.17 o 
   8   8   0        4.01      -23.43     37.70 o 
   9   8   0       38.78       14.05     39.60 o 
  10   8   0      115.82       70.54     42.60 o 
   1   9   0     1890.52     2103.22     37.34 o 
   2   9   0      428.06      517.42     20.90 o 
   3   9   0     2229.63     2275.88     60.25 o 
   4   9   0     3102.12     3417.30     51.99 o 
   5   9   0      828.39      728.64     27.08 o 
   6   9   0     3614.84     3962.38     55.53 o 
   7   9   0      378.96      345.48     35.98 o 
   8   9   0     3081.83     3352.26    115.69 o 
   9   9   0       82.09       -6.64     44.61 o 
   0  10   0      147.35      177.33     31.64 o 
   1  10   0        2.60       34.06     21.02 o 
   2  10   0      287.48      284.12     28.60 o 
   3  10   0       14.23       -5.34     28.65 o 
   4  10   0        0.60      -27.07     27.07 o 
   5  10   0        9.60        1.35     25.18 o 
   6  10   0       30.35       -8.83     38.26 o 
   7  10   0        5.22       28.64     36.31 o 
   1  11   0     1625.53     1456.58     41.73 o 
   2  11   0       31.04       38.51     33.18 o 
   3  11   0      932.15      798.70     46.10 o 
   4  11   0       85.38       91.03     32.38 o 
   5  11   0     1269.19      954.49     42.69 o 
 -12   1   1       13.23       12.55     74.63 o 
 -11   1   1      252.06      265.59     61.54 o 
 -10   1   1       32.47       54.24     63.48 o 
  -9   1   1     3175.98     3160.27    181.88 o 
  -8   1   1       18.50       36.41     42.56 o 
  -7   1   1     2823.27     2688.01     78.83 o 
  -6   1   1       40.28       25.66     34.77 o 
  -5   1   1     7378.17     7346.78    149.32 o 
  -4   1   1     6373.80     6182.10    140.85 o 
  -3   1   1     2136.65     1840.84     51.56 o 
  -2   1   1    16607.32    15842.51    320.20 o 
  -1   1   1       16.41       23.59     24.72 o 
   0   1   1     3414.35     2829.63     53.32 o 
   1   1   1      423.19      373.89     33.07 o 
   2   1   1    29179.02    28664.85    775.10 o 
   3   1   1     6101.15     5594.29     59.75 o 
   4   1   1    24615.72    24828.99    208.67 o 
   5   1   1     7077.64     6843.40     59.47 o 
   6   1   1    12110.17    12112.49    160.84 o 
   7   1   1     8335.75     8633.73    118.30 o 
   8   1   1     6469.66     6419.05     98.91 o 
   9   1   1     7497.19     7641.14    129.17 o 
  10   1   1     2783.95     2963.80     79.67 o 
  11   1   1     1382.91     1357.88     58.27 o 
  12   1   1     1005.43      993.87     55.68 o 
  13   1   1      591.74      571.12     98.13 o 
 -14   2   1        3.58        9.71    103.93 o 
 -13   2   1     1416.66     1286.14     80.82 o 
 -12   2   1      271.30      240.38     52.94 o 
 -11   2   1     3700.95     3593.67     73.31 o 
 -10   2   1     2112.57     2033.87     81.68 o 
  -9   2   1     2953.56     2770.40     51.49 o 
  -8   2   1     3948.61     3724.30    108.93 o 
  -7   2   1     3152.76     2900.75     77.10 o 
  -6   2   1    13230.25    12975.75    285.67 o 
  -5   2   1    12434.07    12988.78    270.35 o 
  -4   2   1    15810.00    15103.20    209.74 o 
  -3   2   1     4761.28     4426.78     73.96 o 
  -2   2   1    22134.35    20695.17    263.70 o 
  -1   2   1     2872.73     2488.47     37.15 o 
   0   2   1    23744.12    24338.70    332.01 o 
   1   2   1     1539.45     1285.91     32.92 o 
   2   2   1     5358.55     4928.25     74.11 o 
   3   2   1     3230.78     2961.89     45.82 o 
   4   2   1      299.12      294.10     27.00 o 
   5   2   1     5263.49     5203.32     50.40 o 
   6   2   1      227.67      302.60     31.83 o 
   7   2   1     2904.36     2764.85     44.22 o 
   8   2   1      203.25      202.83     39.60 o 
   9   2   1     3853.88     4086.06     57.80 o 
  10   2   1      825.85      937.08     64.96 o 
  11   2   1     2410.82     2452.13     63.05 o 
  12   2   1      131.76      170.54     46.26 o 
  13   2   1     1797.35     1690.35     83.58 o 
  14   2   1       44.02        4.98     86.06 o 
 -14   3   1       22.54       12.44     83.32 o 
 -13   3   1      169.52      123.67     70.80 o 
 -12   3   1       76.44       42.66     58.41 o 
 -11   3   1      311.58      322.83     50.31 o 
 -10   3   1     1826.33     1873.35     74.71 o 
  -9   3   1     2441.23     2409.96     82.53 o 
  -8   3   1     2773.30     2715.53     67.44 o 
  -7   3   1     2709.13     2617.33     88.47 o 
  -6   3   1     5475.51     5294.92    149.05 o 
  -5   3   1     3903.94     3718.27     39.36 o 
  -4   3   1    26039.98    27314.17    396.01 o 
  -3   3   1     6607.85     6261.88     75.51 o 
  -2   3   1    21436.06    20705.73    201.14 o 
  -1   3   1     6662.76     6038.60     60.85 o 
   0   3   1    47119.00    52042.79    563.06 o 
   1   3   1     2208.67     2066.90     30.48 o 
   2   3   1    30708.59    31122.92    454.89 o 
   3   3   1     2427.06     2425.95     38.40 o 
   4   3   1    37334.11    39890.41    623.58 o 
   5   3   1       82.08       64.71     28.04 o 
   6   3   1    13172.78    12718.57    147.95 o 
   7   3   1      544.70      568.57     29.39 o 
   8   3   1     9849.52     9517.79    218.13 o 
   9   3   1       10.59       10.45     44.25 o 
  10   3   1     2911.41     3204.68    125.00 o 
  11   3   1       23.30       24.05     41.24 o 
  12   3   1     2432.66     2568.97     76.33 o 
  13   3   1        1.35       47.95     50.90 o 
 -13   4   1       19.96      -57.58     57.58 o 
 -12   4   1      102.51       93.44     59.84 o 
 -11   4   1      208.11      262.82     49.90 o 
 -10   4   1       33.53       63.44     41.55 o 
  -9   4   1       72.99       66.67     43.37 o 
  -8   4   1      210.66      207.51     31.43 o 
  -7   4   1      340.12      357.68     27.72 o 
  -6   4   1        1.07       30.23     23.05 o 
  -5   4   1     1453.54     1443.18     28.40 o 
  -4   4   1      322.14      370.74     22.80 o 
  -3   4   1     8585.26     8048.65     75.09 o 
  -2   4   1      743.66      762.53     24.89 o 
  -1   4   1    28780.50    30195.05    304.13 o 
   0   4   1      563.85      471.59     21.99 o 
   1   4   1    20823.08    20587.75    204.96 o 
   2   4   1     4889.50     4659.38     53.39 o 
   3   4   1    30132.83    31421.91    352.05 o 
   4   4   1     5723.99     5367.09     65.38 o 
   5   4   1    22509.62    22431.84    255.87 o 
   6   4   1     7393.79     7382.52    106.87 o 
   7   4   1     9760.50     9653.52     82.35 o 
   8   4   1     2394.22     2415.33     40.97 o 
   9   4   1     5289.63     5633.39    169.97 o 
  10   4   1     1655.26     1687.65     91.30 o 
  11   4   1     2681.50     2750.83     69.82 o 
  12   4   1      748.02      684.46     54.43 o 
  13   4   1      635.82      653.10     53.17 o 
 -13   5   1        4.46       51.73     72.95 o 
 -12   5   1      392.53      340.85     53.27 o 
 -11   5   1      209.91      310.31     66.10 o 
 -10   5   1      160.23      192.29     50.55 o 
  -9   5   1     1175.45     1378.16     40.65 o 
  -8   5   1       60.44       38.19     31.41 o 
  -7   5   1     5961.20     5957.17     81.88 o 
  -6   5   1      396.93      443.37     28.11 o 
  -5   5   1     4850.23     4885.48     50.70 o 
  -4   5   1      895.16      898.02     23.10 o 
  -3   5   1    12557.09    12083.22    149.41 o 
  -2   5   1     4268.75     4033.12     54.12 o 
  -1   5   1    16747.15    16712.76    186.77 o 
   0   5   1     4685.77     4594.95     64.18 o 
   1   5   1     4101.44     3557.68     58.86 o 
   2   5   1     2635.92     2560.64     38.61 o 
   3   5   1     2017.48     1941.87     25.63 o 
   4   5   1     2220.05     2122.79     33.11 o 
   5   5   1     1139.06     1119.13     24.47 o 
   6   5   1       26.40       14.13     26.46 o 
   7   5   1       29.52       67.69     23.57 o 
   8   5   1      169.23      186.24     31.38 o 
   9   5   1      463.16      477.80     41.50 o 
  10   5   1      173.87      285.48     36.14 o 
  11   5   1      176.86      197.31     50.44 o 
  12   5   1     1160.11     1171.38     52.99 o 
  13   5   1       64.49       61.77     57.03 o 
 -12   6   1       21.28       -4.88    113.23 o 
 -11   6   1      484.27      558.52     50.77 o 
 -10   6   1      683.79      750.90     49.39 o 
  -9   6   1      850.29      806.47     43.21 o 
  -8   6   1      630.36      714.86     30.95 o 
  -7   6   1      743.49      765.03     28.46 o 
  -6   6   1        9.49       25.26     27.87 o 
  -5   6   1      376.38      394.37     24.92 o 
  -4   6   1     1397.08     1386.66     23.67 o 
  -3   6   1        9.00       11.33     23.15 o 
  -2   6   1      845.47      815.33     25.08 o 
  -1   6   1       25.43       59.97     21.97 o 
   0   6   1      293.02      298.23     21.24 o 
   1   6   1       42.96       69.68     21.83 o 
   2   6   1       17.41       19.54     18.67 o 
   3   6   1        2.45       17.28     24.25 o 
   4   6   1       37.87       59.54     24.16 o 
   5   6   1     1309.90     1331.83     39.51 o 
   6   6   1        1.31       23.96     32.06 o 
   7   6   1      126.01      133.86     32.18 o 
   8   6   1       10.13       34.27     31.84 o 
   9   6   1       48.63       26.79     35.03 o 
  10   6   1       65.30       57.19     67.79 o 
  11   6   1       32.61       -4.38     48.43 o 
  12   6   1       72.11      159.76    123.10 o 
 -11   7   1      140.09      166.24     47.31 o 
 -10   7   1     2091.50     2072.52    107.74 o 
  -9   7   1       34.81      115.69     40.36 o 
  -8   7   1     3482.00     3604.92     45.35 o 
  -7   7   1       31.01       52.11     30.55 o 
  -6   7   1     1654.39     1675.29     33.14 o 
  -5   7   1      913.16      954.69     30.00 o 
  -4   7   1       36.53       33.43     22.46 o 
  -3   7   1      427.00      422.23     19.27 o 
  -2   7   1       34.81       54.91     20.48 o 
  -1   7   1      264.72      304.10     20.85 o 
   0   7   1       25.57       29.50     20.31 o 
   1   7   1      306.29      355.03     21.02 o 
   2   7   1      103.61      106.72     20.40 o 
   3   7   1     1043.45     1029.97     23.52 o 
   4   7   1      320.01      307.43     24.07 o 
   5   7   1        2.45       43.63     28.42 o 
   6   7   1        0.57       20.64     28.39 o 
   7   7   1       81.28       71.20     30.37 o 
   8   7   1      518.82      453.15     26.46 o 
   9   7   1        9.79       51.75     37.26 o 
  10   7   1     1073.19      964.05     47.20 o 
  11   7   1       37.35      -20.15     41.15 o 
 -10   8   1       59.35      106.90     59.76 o 
  -9   8   1      278.25      315.90     36.86 o 
  -8   8   1      416.24      520.57     35.93 o 
  -7   8   1     2027.83     2039.35     42.39 o 
  -6   8   1     1151.60     1272.44     31.11 o 
  -5   8   1     4782.06     5042.14     93.78 o 
  -4   8   1      623.10      666.67     24.44 o 
  -3   8   1     6244.15     6854.59    141.45 o 
  -2   8   1     1689.91     1784.92     26.28 o 
  -1   8   1    16631.17    18218.88    178.25 o 
   0   8   1      440.33      466.21     21.64 o 
   1   8   1    18011.03    20466.94    247.70 o 
   2   8   1        0.82       46.75     26.61 o 
   3   8   1    11555.76    12656.21    140.03 o 
   4   8   1      553.15      525.84     25.70 o 
   5   8   1     9023.16     9638.46    146.26 o 
   6   8   1      613.41      593.79     26.41 o 
   7   8   1     4988.33     4911.79    113.04 o 
   8   8   1      909.02      886.33     37.34 o 
   9   8   1     1733.83     1595.70     59.64 o 
  10   8   1      775.24      602.11     49.73 o 
  -9   9   1      710.95      707.43     56.37 o 
  -8   9   1      660.81      612.51     44.42 o 
  -7   9   1      727.54      717.19     36.15 o 
  -6   9   1     1432.20     1408.07     58.32 o 
  -5   9   1     1100.17     1022.48     42.61 o 
  -4   9   1     1370.20     1381.02     52.57 o 
  -3   9   1     1106.72     1048.57     23.85 o 
  -2   9   1     1952.71     1998.58     35.05 o 
  -1   9   1     1176.87     1166.25     27.30 o 
   0   9   1     2026.73     2195.03     33.47 o 
   1   9   1       68.64      126.03     22.39 o 
   2   9   1     1413.96     1534.52     30.69 o 
   3   9   1      251.44      270.32     27.45 o 
   4   9   1     1114.86     1166.85     28.95 o 
   5   9   1       17.96       63.61     26.18 o 
   6   9   1      880.34      837.10     32.39 o 
   7   9   1       16.73       44.06     34.53 o 
   8   9   1      945.94      828.05     45.34 o 
   9   9   1       12.39       13.45     41.79 o 
  -7  10   1       58.29       79.48     30.07 o 
  -6  10   1     1533.90     1400.42     53.01 o 
  -5  10   1        6.58       42.54     33.96 o 
  -4  10   1     1117.33     1118.07     44.86 o 
  -3  10   1      263.62      377.64     43.34 o 
  -2  10   1     2256.17     2297.00     65.16 o 
  -1  10   1      170.17      201.40     32.33 o 
   0  10   1     1453.53     1509.49     26.49 o 
   1  10   1      978.93      942.03     30.81 o 
   2  10   1      675.03      675.44     30.26 o 
   3  10   1      111.69      101.32     26.58 o 
   4  10   1      194.65      162.10     32.97 o 
   5  10   1       87.92       79.55     36.53 o 
   6  10   1        9.94        5.31     31.28 o 
   7  10   1      155.35      136.59     36.58 o 
  -5  11   1      172.85      201.43     39.58 o 
  -4  11   1       30.34       59.02     33.84 o 
  -3  11   1      363.69      275.07     34.62 o 
  -2  11   1       50.31       34.92     34.35 o 
  -1  11   1       59.07      100.69     28.39 o 
   0  11   1      413.84      404.03     41.85 o 
   1  11   1       48.27       47.87     26.84 o 
   2  11   1      982.79      989.00     45.15 o 
   3  11   1      770.96      585.13     51.32 o 
   4  11   1      702.51      634.86     38.56 o 
   5  11   1      400.66      352.44     38.12 o 
  -9   0   2     1043.68     1067.47     91.62 o 
  -8   0   2       37.47       37.59     64.25 o 
  -7   0   2      245.06      240.55     64.03 o 
  -6   0   2       55.53      120.07     46.38 o 
  -5   0   2      319.19      212.77     47.06 o 
  -4   0   2      412.65      411.93     50.67 o 
  -3   0   2     1337.17     1044.01     64.52 o 
  -2   0   2    12348.78    11534.98    139.75 o 
  -1   0   2     7540.82     6101.95    132.47 o 
   0   0   2    27684.96    25869.02    238.41 o 
   1   0   2     1438.00     1227.58     58.73 o 
   3   0   2     2688.24     2461.10     64.94 o 
   4   0   2    31957.63    32007.57    437.32 o 
   5   0   2     4359.25     4206.75     69.29 o 
   6   0   2    15777.90    15228.72    113.49 o 
   7   0   2     2243.36     2155.61     49.35 o 
   8   0   2    13977.62    14496.88    313.66 o 
   9   0   2     1829.56     1808.79     51.52 o 
  10   0   2     3451.41     3728.89     91.07 o 
  11   0   2     4840.91     5210.74    135.09 o 
  12   0   2     1262.65     1336.41     67.79 o 
 -12   1   2      508.45      569.26     85.57 o 
 -11   1   2       11.01       15.19     59.11 o 
 -10   1   2      112.05       85.94     62.68 o 
  -9   1   2      910.45      854.49     54.70 o 
  -8   1   2      139.37      168.29     54.47 o 
  -7   1   2     2201.88     2183.24     54.63 o 
  -6   1   2     1403.49     1359.61     50.99 o 
  -5   1   2       22.88       38.70     40.26 o 
  -4   1   2    11159.24    10889.76     81.38 o 
  -3   1   2     1578.47     1487.71     42.83 o 
  -2   1   2    39681.57    40693.21    189.22 o 
  -1   1   2     2454.80     2027.47     45.29 o 
   0   1   2      129.24       92.87     30.40 o 
   1   1   2      206.08      168.26     31.54 o 
   2   1   2    32898.07    33704.00    134.44 o 
   3   1   2     2150.63     2084.24     43.32 o 
   4   1   2    16336.31    16508.23    145.94 o 
   5   1   2      885.38      823.08     30.79 o 
   6   1   2     3089.27     3099.17     41.82 o 
   7   1   2      844.09      728.73     33.94 o 
   8   1   2       73.92       83.66     28.87 o 
   9   1   2      376.82      398.03     32.11 o 
  10   1   2     1547.54     1602.05     44.78 o 
  11   1   2     1802.01     1964.99     49.14 o 
  12   1   2       76.74       86.59     46.56 o 
  13   1   2     1092.96     1212.76     70.32 o 
  14   1   2        0.40       -3.09    112.34 o 
 -14   2   2      133.94      105.45    122.18 o 
 -13   2   2      649.48      640.04     81.13 o 
 -12   2   2      162.05      161.01     57.74 o 
 -11   2   2       12.06       38.43     58.09 o 
 -10   2   2       70.13       93.03     56.34 o 
  -9   2   2      599.68      606.43     56.94 o 
  -8   2   2       14.40       -5.20     38.51 o 
  -7   2   2       15.69       16.50     37.32 o 
  -6   2   2      852.29      898.18     42.19 o 
  -5   2   2     2305.90     2361.19     85.91 o 
  -4   2   2     1855.53     1721.10     30.77 o 
  -3   2   2     7588.97     7038.49     80.87 o 
  -2   2   2     5740.35     5120.77     49.12 o 
  -1   2   2    11447.69    10798.34    156.69 o 
   0   2   2     3069.10     2577.30     40.62 o 
   1   2   2    19103.99    18368.27     80.73 o 
   2   2   2     5876.20     5457.00     49.35 o 
   3   2   2    11506.48    10706.04     83.20 o 
   4   2   2     1414.10     1435.87     33.59 o 
   5   2   2     6597.84     6663.46     62.13 o 
   6   2   2        7.09        5.69     29.36 o 
   7   2   2     2658.86     2691.90     39.46 o 
   8   2   2      336.53      334.21     31.29 o 
   9   2   2      249.83      276.45     38.39 o 
  10   2   2      937.04     1025.81     51.22 o 
  11   2   2     1085.81     1120.88     48.74 o 
  12   2   2      194.63      303.31     52.18 o 
  13   2   2       25.21       -4.12     56.31 o 
  14   2   2      977.51      921.81     76.27 o 
 -13   3   2      735.37      743.24     67.42 o 
 -12   3   2      100.63       98.04     64.16 o 
 -11   3   2     1662.41     1656.20     62.11 o 
 -10   3   2        1.84       -6.48     50.44 o 
  -9   3   2     4139.19     4226.43    107.78 o 
  -8   3   2      603.12      531.00     38.10 o 
  -7   3   2     2906.91     2839.66     83.25 o 
  -6   3   2     2810.31     2671.36     42.09 o 
  -5   3   2     3504.58     3351.50     50.63 o 
  -4   3   2     4420.86     4165.35     53.65 o 
  -3   3   2      194.20      148.67     26.14 o 
  -2   3   2     4623.35     4498.74     40.66 o 
  -1   3   2       33.32       54.57     25.86 o 
   0   3   2     7298.31     7416.05    105.46 o 
   1   3   2     5286.42     5278.85     51.81 o 
   2   3   2      733.30      738.09     25.94 o 
   3   3   2     1802.41     1595.06     34.43 o 
   4   3   2        3.12       27.48     26.19 o 
   5   3   2     4228.61     4088.41     54.95 o 
   6   3   2       89.96      110.37     25.12 o 
   7   3   2     2181.44     2184.68     35.00 o 
   8   3   2      996.80      995.00     31.82 o 
   9   3   2      856.66      914.32     40.16 o 
  10   3   2     1444.66     1608.61     47.05 o 
  11   3   2       30.73       57.11     43.70 o 
  12   3   2      456.75      509.11     55.19 o 
  13   3   2        5.87       54.17     51.54 o 
 -13   4   2      128.62       80.25     58.17 o 
 -12   4   2       31.44      -23.87     59.38 o 
 -11   4   2      870.59      831.39     66.94 o 
 -10   4   2       13.92       84.37     73.30 o 
  -9   4   2      994.52     1023.20     45.47 o 
  -8   4   2       80.05       28.78     35.20 o 
  -7   4   2     1942.50     1965.65     57.68 o 
  -6   4   2       15.93       25.78     25.88 o 
  -5   4   2     2523.17     2428.00     30.58 o 
  -4   4   2      285.63      269.01     25.18 o 
  -3   4   2     3909.45     3597.86     47.60 o 
  -2   4   2     1367.24     1268.90     27.47 o 
  -1   4   2      784.79      626.68     20.54 o 
   0   4   2     3041.33     2730.20     29.86 o 
   1   4   2        9.66       13.55     17.39 o 
   2   4   2     5601.15     5062.65     43.15 o 
   3   4   2       97.06      113.59     23.28 o 
   4   4   2    10376.13    10399.62    107.44 o 
   5   4   2     1150.64     1122.40     27.51 o 
   6   4   2     5476.32     5386.74    118.45 o 
   7   4   2     2595.25     2473.66     43.53 o 
   8   4   2     4155.60     4226.08     58.14 o 
   9   4   2     1864.67     1814.21     40.82 o 
  10   4   2     3012.77     3084.15     89.83 o 
  11   4   2      891.27      807.86     43.27 o 
  12   4   2     1310.28     1299.74     57.77 o 
  13   4   2      470.13      366.12     55.51 o 
 -13   5   2       24.80       31.09     74.21 o 
 -12   5   2        2.83       -3.12     59.27 o 
 -11   5   2      267.46      291.04     61.38 o 
 -10   5   2        0.42        2.19     49.75 o 
  -9   5   2      114.66      125.87     36.22 o 
  -8   5   2       35.34       -4.22     36.95 o 
  -7   5   2       16.15       57.00     27.69 o 
  -6   5   2       92.21      108.65     24.39 o 
  -5   5   2     2804.47     2834.44     51.43 o 
  -4   5   2      210.01      215.64     25.30 o 
  -3   5   2     4240.20     4184.60     75.32 o 
  -2   5   2      178.34      181.33     21.11 o 
  -1   5   2     4115.77     3740.23     57.60 o 
   0   5   2      478.97      615.64     22.55 o 
   1   5   2     6419.53     6127.71     47.87 o 
   2   5   2       30.14       44.18     22.52 o 
   3   5   2     9556.71     9268.31    116.09 o 
   4   5   2       73.85       67.96     22.59 o 
   5   5   2     4186.97     4177.84     34.56 o 
   6   5   2      445.75      400.90     28.21 o 
   7   5   2     5287.43     5542.42     86.35 o 
   8   5   2     2464.24     2337.72     47.51 o 
   9   5   2     1602.52     1568.00     49.66 o 
  10   5   2      389.33      356.73     43.12 o 
  11   5   2      587.06      666.79     50.61 o 
  12   5   2      352.42      319.87     49.42 o 
  13   5   2      413.41      292.53     75.47 o 
 -12   6   2      938.46     1044.44     67.81 o 
 -11   6   2       71.40       51.41     60.16 o 
 -10   6   2     1657.34     1672.52     46.45 o 
  -9   6   2      691.15      634.61     36.90 o 
  -8   6   2     1244.05     1264.75     32.27 o 
  -7   6   2     4115.26     4080.26     39.57 o 
  -6   6   2     4654.34     4986.85     77.44 o 
  -5   6   2     5764.43     5650.46     68.76 o 
  -4   6   2     2334.66     2246.19     39.71 o 
  -3   6   2     6559.24     6354.98     85.36 o 
  -2   6   2     1498.30     1426.15     23.85 o 
  -1   6   2    12887.57    12944.50    159.12 o 
   0   6   2       13.13       67.07     20.19 o 
   1   6   2     7516.51     7506.32     88.29 o 
   2   6   2       89.63       85.98     21.53 o 
   3   6   2     1627.16     1638.75     25.71 o 
   4   6   2       46.31       65.32     23.75 o 
   5   6   2      167.25      165.08     24.29 o 
   6   6   2      629.56      619.96     30.14 o 
   7   6   2       27.88        2.51     29.26 o 
   8   6   2       15.26       20.20     29.77 o 
   9   6   2       11.83        1.94     30.96 o 
  10   6   2       17.63      -12.35     39.15 o 
  11   6   2      221.91      321.61     98.92 o 
  12   6   2      135.70       35.90     56.19 o 
 -11   7   2      222.33      166.28     58.97 o 
 -10   7   2      407.11      442.70     61.19 o 
  -9   7   2      573.80      596.89     40.37 o 
  -8   7   2      605.83      706.42     31.39 o 
  -7   7   2     2997.13     3099.94     73.09 o 
  -6   7   2       11.17      -13.20     29.64 o 
  -5   7   2       21.45       60.06     28.08 o 
  -4   7   2      609.10      691.81     31.22 o 
  -3   7   2      967.41     1016.90     24.28 o 
  -2   7   2      301.61      337.98     24.99 o 
  -1   7   2       16.01       14.21     18.97 o 
   0   7   2      287.21      269.61     23.00 o 
   1   7   2      685.04      656.52     20.58 o 
   2   7   2     1876.35     1824.48     31.27 o 
   3   7   2     4571.62     4708.17     56.41 o 
   4   7   2      343.80      392.85     28.17 o 
   5   7   2      714.35      794.46     28.23 o 
   6   7   2     3752.86     3926.62     43.67 o 
   7   7   2     2969.87     3188.09     61.46 o 
   8   7   2     2559.51     2615.27     35.40 o 
   9   7   2     1916.12     2172.17     58.78 o 
  10   7   2      735.02      703.96     43.42 o 
  11   7   2     1134.67     1021.80     56.09 o 
 -10   8   2      945.77      703.97    185.29 o 
  -9   8   2      117.81      115.26     37.28 o 
  -8   8   2     1579.33     1687.30     43.38 o 
  -7   8   2        6.06       39.60     24.54 o 
  -6   8   2     1767.30     1948.68     52.39 o 
  -5   8   2       76.10       83.09     23.89 o 
  -4   8   2     3753.59     4010.94     67.96 o 
  -3   8   2        8.48       39.61     26.11 o 
  -2   8   2     2984.01     3132.40     50.39 o 
  -1   8   2      346.48      373.51     23.82 o 
   0   8   2     1163.10     1217.86     31.31 o 
   1   8   2     1236.53     1317.30     25.56 o 
   2   8   2      123.87      176.04     28.91 o 
   3   8   2     2116.11     2113.31     35.81 o 
   4   8   2        2.98       43.43     26.01 o 
   5   8   2     2485.22     2623.16     62.25 o 
   6   8   2       62.47       86.36     25.01 o 
   7   8   2     1415.33     1374.73     29.99 o 
   8   8   2       59.59      121.49     34.81 o 
   9   8   2      865.13      847.46     35.39 o 
  10   8   2      232.33      262.99     38.22 o 
  -9   9   2       16.00       -1.04     41.23 o 
  -8   9   2     1087.01      939.75     45.39 o 
  -7   9   2       25.48       56.20     35.06 o 
  -6   9   2     2335.32     2417.54     42.39 o 
  -5   9   2      175.45      219.19     31.16 o 
  -4   9   2     4622.30     4617.69     50.80 o 
  -3   9   2     1188.85     1244.28     37.19 o 
  -2   9   2     2838.96     3058.76     45.95 o 
  -1   9   2     3671.94     3896.18     40.18 o 
   0   9   2     3262.94     3343.13     29.20 o 
   1   9   2     3103.66     3361.63     47.69 o 
   2   9   2     1282.73     1447.07     27.03 o 
   3   9   2     4247.68     4517.56     78.48 o 
   4   9   2      513.50      531.67     27.84 o 
   5   9   2     5541.26     5298.25     90.95 o 
   6   9   2      207.74      247.86     33.30 o 
   7   9   2     2644.03     2536.27     43.47 o 
   8   9   2       68.90       61.62     34.87 o 
   9   9   2      954.11      878.81     41.05 o 
  -7  10   2      105.61      174.32     34.20 o 
  -6  10   2     1032.33     1095.83     35.88 o 
  -5  10   2      142.35      170.05     31.37 o 
  -4  10   2      926.60      922.30     39.73 o 
  -3  10   2      609.52      603.14     30.06 o 
  -2  10   2      376.30      433.31     31.34 o 
  -1  10   2      633.57      568.26     32.39 o 
   0  10   2       69.70      123.97     26.63 o 
   1  10   2      377.65      389.68     36.47 o 
   2  10   2        0.15      -30.21     37.67 o 
   3  10   2      227.52      201.50     29.51 o 
   4  10   2        8.16       39.53     31.96 o 
   5  10   2       81.61       53.08     30.04 o 
   6  10   2        2.47       23.97     45.99 o 
   7  10   2        9.52       -3.58     41.23 o 
  -5  11   2     1172.05     1303.35     50.81 o 
  -4  11   2       41.01       19.68     33.86 o 
  -3  11   2     1659.92     1562.19     59.20 o 
  -2  11   2       39.51       25.85     29.94 o 
  -1  11   2     1175.95     1098.16     81.78 o 
   0  11   2       17.28       33.87     30.09 o 
   1  11   2      979.69     1013.97     50.05 o 
   2  11   2       48.55       20.67     28.25 o 
   3  11   2      467.33      471.17     38.65 o 
   4  11   2       42.64       83.13     38.77 o 
   5  11   2      264.86      184.87     45.99 o 
 -12   1   3        5.77        9.46     85.01 o 
 -11   1   3     1316.43     1365.06     74.44 o 
 -10   1   3      597.16      512.83     65.43 o 
  -9   1   3      524.07      508.67     55.85 o 
  -8   1   3     4708.80     4476.50     64.34 o 
  -7   1   3     3963.75     3804.18     59.30 o 
  -6   1   3     3174.00     3045.78     46.54 o 
  -5   1   3     6760.71     6545.64     58.71 o 
  -4   1   3     4695.38     4428.74     48.91 o 
  -3   1   3    12843.14    12058.48     93.11 o 
  -2   1   3     7428.09     7037.40     68.90 o 
  -1   1   3     5133.00     4418.93     50.44 o 
   0   1   3     3007.05     2554.29     42.11 o 
   1   1   3      192.94      191.52     29.52 o 
   2   1   3      188.30      245.21     28.14 o 
   3   1   3     3067.01     2815.04     90.65 o 
   4   1   3     4831.24     4468.06     46.38 o 
   5   1   3       30.64       47.45     29.58 o 
   6   1   3     8625.91     8599.85     87.95 o 
   7   1   3     2547.50     2544.06     35.72 o 
   8   1   3     5832.33     5590.38     71.79 o 
   9   1   3      443.02      438.74     34.86 o 
  10   1   3     3298.49     3596.84     61.21 o 
  11   1   3     1906.89     1951.80     40.97 o 
  12   1   3     1155.47     1176.32     44.40 o 
  13   1   3      322.21      346.97     62.90 o 
  14   1   3      590.09      486.35     81.70 o 
 -14   2   3      961.35      920.72    146.08 o 
 -13   2   3      834.63      933.39     88.75 o 
 -12   2   3      915.86     1001.15     82.27 o 
 -11   2   3     1933.15     2015.82     73.85 o 
 -10   2   3     1596.10     1655.67     65.89 o 
  -9   2   3     3611.06     3792.07     63.13 o 
  -8   2   3      480.90      516.76     40.71 o 
  -7   2   3     3837.48     3834.97     69.96 o 
  -6   2   3       17.39       16.21     37.03 o 
  -5   2   3     3048.84     2772.28     41.09 o 
  -4   2   3      395.56      435.16     31.82 o 
  -3   2   3     7360.18     7063.63     52.48 o 
  -2   2   3     5926.06     5631.60     98.69 o 
  -1   2   3      110.47       80.58     29.75 o 
   0   2   3     8249.89     7717.92     58.22 o 
   1   2   3     1869.69     1894.06     35.34 o 
   2   2   3     6400.52     5908.24     49.87 o 
   3   2   3      554.14      538.46     29.41 o 
   4   2   3     1249.59     1014.03     31.32 o 
   5   2   3     4296.17     4489.81     40.35 o 
   6   2   3     1242.76     1192.19     31.69 o 
   7   2   3      585.67      540.85     28.91 o 
   8   2   3      470.19      472.52     29.27 o 
   9   2   3      228.12      218.13     36.33 o 
  10   2   3       85.00       77.26     35.42 o 
  11   2   3      131.04       98.92     36.25 o 
  12   2   3      126.38      159.16     49.65 o 
  13   2   3       16.12       66.00     55.72 o 
  14   2   3       25.87       14.72    123.94 o 
 -13   3   3      417.76      367.73     73.36 o 
 -12   3   3      149.16      188.28     58.55 o 
 -11   3   3      170.93      218.20     54.97 o 
 -10   3   3      777.34      816.60     44.48 o 
  -9   3   3     1320.74     1412.90     71.09 o 
  -8   3   3      304.30      303.00     36.99 o 
  -7   3   3      325.39      281.70     33.29 o 
  -6   3   3     1708.69     1692.00     37.33 o 
  -5   3   3     4762.02     4713.97     49.35 o 
  -4   3   3      330.46      325.90     28.03 o 
  -3   3   3     2432.30     2175.94     31.08 o 
  -2   3   3     2734.11     2535.56     35.07 o 
  -1   3   3     3804.39     3543.47     42.84 o 
   0   3   3       25.10       65.88     22.50 o 
   1   3   3     1692.52     1600.73     29.86 o 
   2   3   3     1845.97     1849.37     30.70 o 
   3   3   3     1426.32     1415.40     28.44 o 
   4   3   3      137.62      184.84     25.30 o 
   5   3   3      186.94      185.26     27.53 o 
   6   3   3      783.80      841.90     27.76 o 
   7   3   3       79.22       99.91     27.68 o 
   8   3   3       31.36       73.98     27.37 o 
   9   3   3      165.00      177.37     35.74 o 
  10   3   3        1.48       -8.24     34.15 o 
  11   3   3       30.04       65.63     59.58 o 
  12   3   3      236.44      272.30     54.13 o 
  13   3   3      512.44      601.97     53.80 o 
 -13   4   3       40.73       39.74     56.25 o 
 -12   4   3      393.67      403.81     60.62 o 
 -11   4   3      200.85      222.81     78.57 o 
 -10   4   3     1006.18      989.94     44.16 o 
  -9   4   3      766.20      747.90     44.61 o 
  -8   4   3     2268.34     2375.92     76.91 o 
  -7   4   3     2245.21     2228.40     39.98 o 
  -6   4   3     3600.33     3435.72     38.68 o 
  -5   4   3     4447.64     4214.45     54.34 o 
  -4   4   3     8051.95     7689.43     85.08 o 
  -3   4   3     4905.90     4772.00     38.38 o 
  -2   4   3     5177.05     4720.86     74.90 o 
  -1   4   3      749.59      631.43     25.23 o 
   0   4   3     6958.17     6964.91     57.59 o 
   1   4   3      583.75      597.59     23.26 o 
   2   4   3     2290.24     2221.86     30.34 o 
   3   4   3      648.95      740.07     27.05 o 
   4   4   3      293.76      312.75     24.22 o 
   5   4   3     2596.10     2553.30     35.22 o 
   6   4   3     1336.88     1428.93     27.85 o 
   7   4   3     1609.85     1512.98     27.87 o 
   8   4   3      353.48      431.83     31.01 o 
   9   4   3      798.24      841.75     32.34 o 
  10   4   3     1831.16     1857.74     36.59 o 
  11   4   3     1372.40     1340.82     51.00 o 
  12   4   3      608.42      681.69     51.65 o 
  13   4   3      448.02      395.08     58.16 o 
 -12   5   3       13.60      -66.19     66.19 o 
 -11   5   3     1064.11     1265.20     68.46 o 
 -10   5   3      546.06      562.13     41.89 o 
  -9   5   3      557.60      661.31     37.98 o 
  -8   5   3       97.61      126.11     42.56 o 
  -7   5   3      724.32      763.88     34.94 o 
  -6   5   3      325.05      333.46     23.69 o 
  -5   5   3      663.34      638.92     28.92 o 
  -4   5   3      649.37      637.34     27.51 o 
  -3   5   3     3460.63     3496.36     33.04 o 
  -2   5   3     2121.40     1954.73     31.09 o 
  -1   5   3     3911.53     3613.43     54.00 o 
   0   5   3     7063.09     6750.01     38.07 o 
   1   5   3    13692.84    14291.96     91.99 o 
   2   5   3    13561.65    14093.90     78.02 o 
   3   5   3     8890.28     8640.51    150.22 o 
   4   5   3     5932.93     5895.82     85.35 o 
   5   5   3     3225.02     3250.14     33.06 o 
   6   5   3     4476.87     4352.33     34.03 o 
   7   5   3     3242.84     3492.06     43.59 o 
   8   5   3     3802.69     4001.10     91.27 o 
   9   5   3      240.53      276.07     29.75 o 
  10   5   3      340.75      327.40     30.64 o 
  11   5   3        9.51       69.36     48.53 o 
  12   5   3       41.69       54.73     54.08 o 
 -12   6   3        8.39      -70.79     70.79 o 
 -11   6   3      222.46      189.13     45.69 o 
 -10   6   3        3.10       41.06     49.16 o 
  -9   6   3      483.86      522.63     41.65 o 
  -8   6   3       34.70       -1.25     31.45 o 
  -7   6   3      628.68      647.99     27.83 o 
  -6   6   3       89.80       98.46     31.49 o 
  -5   6   3     3041.54     2925.80     31.17 o 
  -4   6   3     1787.57     1724.19     28.11 o 
  -3   6   3      570.60      531.15     26.99 o 
  -2   6   3        4.58       18.81     19.08 o 
  -1   6   3     1983.09     1834.29     27.29 o 
   0   6   3      142.23      150.00     22.74 o 
   1   6   3     2930.40     2823.77     28.41 o 
   2   6   3      653.04      687.79     22.84 o 
   3   6   3     3255.01     3117.70     50.92 o 
   4   6   3        1.53       37.91     23.32 o 
   5   6   3     1089.26     1056.89     25.94 o 
   6   6   3      110.70      114.05     30.58 o 
   7   6   3      298.39      356.89     34.42 o 
   8   6   3       82.79       83.08     27.64 o 
   9   6   3      934.58      969.26     33.21 o 
  10   6   3      122.11      158.84     33.07 o 
  11   6   3      471.46      470.33     49.33 o 
  12   6   3        7.77       74.75     49.32 o 
 -11   7   3      681.02      656.61     67.55 o 
 -10   7   3      717.85      826.04     51.12 o 
  -9   7   3      474.76      410.58     45.12 o 
  -8   7   3     1617.02     1692.76     37.37 o 
  -7   7   3      102.51      109.42     27.94 o 
  -6   7   3     3689.63     3969.20     34.32 o 
  -5   7   3      469.61      483.12     28.74 o 
  -4   7   3     1993.37     2019.06     44.23 o 
  -3   7   3     2283.07     2278.80     32.20 o 
  -2   7   3      710.57      666.51     21.78 o 
  -1   7   3     1469.98     1509.47     28.39 o 
   0   7   3     1495.15     1449.52     27.12 o 
   1   7   3     2047.83     2077.25     33.92 o 
   2   7   3      472.16      456.75     24.40 o 
   3   7   3     2168.61     2212.88     48.20 o 
   4   7   3      183.99      223.14     24.03 o 
   5   7   3     1723.92     1876.96     44.66 o 
   6   7   3        1.37      -29.60     29.60 o 
   7   7   3        0.17        1.69     25.36 o 
   8   7   3       96.84      175.58     28.88 o 
   9   7   3       68.86      155.05     37.04 o 
  10   7   3      258.87      259.76     35.71 o 
  11   7   3       14.26        2.18     47.20 o 
 -10   8   3       19.95      -52.05     52.05 o 
  -9   8   3        7.61        2.86     40.62 o 
  -8   8   3      297.43      296.09     31.59 o 
  -7   8   3        8.27       41.95     27.78 o 
  -6   8   3      934.00      997.10     30.45 o 
  -5   8   3        6.26       14.30     24.94 o 
  -4   8   3     2148.38     2279.34     44.35 o 
  -3   8   3      624.96      734.67     26.07 o 
  -2   8   3     4114.19     4392.00     72.35 o 
  -1   8   3     1337.98     1483.76     33.07 o 
   0   8   3     6974.03     7552.78    121.46 o 
   1   8   3     2806.53     2982.16     65.21 o 
   2   8   3     4389.14     4528.82     55.55 o 
   3   8   3     6248.78     6701.01     99.03 o 
   4   8   3      802.07      823.91     27.37 o 
   5   8   3     2758.39     2982.88     34.65 o 
   6   8   3     1206.99     1261.06     29.61 o 
   7   8   3     3337.97     3485.66    107.72 o 
   8   8   3       17.10       27.80     30.32 o 
   9   8   3     1585.94     1677.04     38.77 o 
  10   8   3      233.63      159.96     44.10 o 
  -9   9   3        6.23      -18.63     35.78 o 
  -8   9   3      215.76      202.53     35.22 o 
  -7   9   3       23.79       89.59     38.31 o 
  -6   9   3      813.99      924.58     44.42 o 
  -5   9   3        3.72       -1.47     25.13 o 
  -4   9   3      398.02      408.10     25.47 o 
  -3   9   3      102.58      112.82     26.86 o 
  -2   9   3      629.40      636.83     31.16 o 
  -1   9   3       62.72       68.27     29.38 o 
   0   9   3      273.25      303.57     23.49 o 
   1   9   3       36.99       -6.77     23.99 o 
   2   9   3        3.26       19.50     23.50 o 
   3   9   3        6.26        6.37     26.58 o 
   4   9   3        2.67       18.90     23.64 o 
   5   9   3       16.99       12.13     29.52 o 
   6   9   3       10.30        0.00     30.50 o 
   7   9   3       39.24       61.58     30.04 o 
   8   9   3       22.71      -24.52     31.37 o 
   9   9   3       11.86       20.36     75.30 o 
  -7  10   3       20.97      -22.60     47.93 o 
  -6  10   3       32.13       39.64     33.39 o 
  -5  10   3        5.69       50.13     29.79 o 
  -4  10   3      311.65      286.34     30.50 o 
  -3  10   3      427.83      496.44     35.96 o 
  -2  10   3      690.21      642.54     36.69 o 
  -1  10   3      204.08      227.22     37.30 o 
   0  10   3     1632.52     1663.66     38.42 o 
   1  10   3     1549.47     1551.44     80.84 o 
   2  10   3     1742.21     1883.94     34.04 o 
   3  10   3      978.39     1000.98     47.78 o 
   4  10   3      594.91      587.09     40.70 o 
   5  10   3     1280.48     1164.07     43.97 o 
   6  10   3      564.32      580.14     35.51 o 
   7  10   3      414.54      315.80     35.55 o 
  -4  11   3     2707.71     2369.48    141.11 o 
  -3  11   3      766.85      703.04     39.70 o 
  -2  11   3     2539.42     2379.49     73.07 o 
  -1  11   3     1071.93     1007.61     57.80 o 
   0  11   3      968.11      846.04     36.96 o 
   1  11   3      581.68      469.12     52.00 o 
   2  11   3      108.81       80.76     29.70 o 
   3  11   3      253.73      174.52     30.02 o 
   4  11   3       25.70       75.14     42.64 o 
  -9   0   4     2559.50     2589.71     79.20 o 
  -8   0   4     2571.06     2577.58     65.46 o 
  -7   0   4     7186.24     7373.02     82.62 o 
  -6   0   4      436.81      391.82     45.56 o 
  -5   0   4    18066.98    18055.07    130.98 o 
  -4   0   4       51.71       30.76     41.76 o 
  -3   0   4    12520.95    11487.18     99.26 o 
  -2   0   4    13404.14    12864.24    103.39 o 
   0   0   4    11442.65    11258.64    150.38 o 
   2   0   4    12993.10    12736.52     94.25 o 
   3   0   4    21248.75    20378.41    210.26 o 
   4   0   4     3026.98     2901.66     68.38 o 
   5   0   4    20512.22    21049.31    205.27 o 
   6   0   4     3387.86     3292.66     56.76 o 
   7   0   4    13111.96    13191.89    223.17 o 
   8   0   4      102.08      123.29     41.44 o 
   9   0   4       56.37       64.44     41.58 o 
  10   0   4     2658.82     2781.60     65.06 o 
  11   0   4       74.44       79.76     42.64 o 
  12   0   4      795.19      868.56     61.24 o 
  13   0   4       88.94       96.70     62.62 o 
  14   0   4      103.34       47.08    162.69 o 
 -12   1   4      887.35      872.86    113.32 o 
 -11   1   4     3857.30     3962.71    123.95 o 
 -10   1   4     2195.01     2382.48     80.41 o 
  -9   1   4     2031.36     2162.76     60.22 o 
  -8   1   4     9261.73     9225.49    167.61 o 
  -7   1   4     7332.89     7147.73     68.60 o 
  -6   1   4     5056.09     4972.12     51.00 o 
  -5   1   4     9824.20     9573.32     90.21 o 
  -4   1   4     2719.88     2343.52     40.77 o 
  -3   1   4     6928.11     6149.13     54.45 o 
  -2   1   4     6769.10     6369.91     56.25 o 
  -1   1   4     1591.60     1267.54     30.90 o 
   0   1   4     4529.99     4173.71     45.09 o 
   1   1   4     1556.66     1363.75     32.11 o 
   2   1   4      464.09      483.74     26.97 o 
   3   1   4      183.93      189.21     24.84 o 
   4   1   4      209.66      182.92     26.49 o 
   5   1   4       63.60       63.23     25.75 o 
   6   1   4        8.61       28.69     28.67 o 
   7   1   4      588.82      595.95     31.16 o 
   8   1   4      558.20      560.12     28.93 o 
   9   1   4      617.31      643.53     36.44 o 
  10   1   4       16.85       41.00     30.86 o 
  11   1   4       61.85       59.75     32.94 o 
  12   1   4       46.70       52.12     41.11 o 
  13   1   4       24.23       24.56     44.22 o 
  14   1   4      117.55      107.98    126.05 o 
 -13   2   4     1149.28     1159.71     89.80 o 
 -12   2   4      141.28      196.19     69.75 o 
 -11   2   4     1814.96     1857.70     63.75 o 
 -10   2   4      643.99      779.97     47.96 o 
  -9   2   4     1217.25     1330.36     51.92 o 
  -8   2   4      306.82      385.85     37.80 o 
  -7   2   4     6514.23     6470.39    114.29 o 
  -6   2   4      449.88      416.86     32.87 o 
  -5   2   4      645.18      539.80     28.33 o 
  -4   2   4      318.57      289.55     27.02 o 
  -3   2   4      142.18      108.84     29.81 o 
  -2   2   4      378.68      334.75     24.71 o 
  -1   2   4      288.00      283.48     28.15 o 
   0   2   4       65.25       62.34     27.41 o 
   1   2   4       38.51       62.13     21.15 o 
   2   2   4      896.18      815.04     29.70 o 
   3   2   4     4531.30     4655.01     43.85 o 
   4   2   4       60.39       67.60     29.70 o 
   5   2   4      132.87      128.47     29.17 o 
   6   2   4      558.17      536.27     27.90 o 
   7   2   4      113.83      104.81     26.34 o 
   8   2   4      500.97      547.38     29.56 o 
   9   2   4        1.24       -4.94     33.06 o 
  10   2   4       52.07       57.75     32.52 o 
  11   2   4      129.39      134.12     32.77 o 
  12   2   4        5.12       -3.17     42.97 o 
  13   2   4      163.70      222.20     56.61 o 
 -13   3   4       13.56       60.60     56.87 o 
 -12   3   4      511.76      512.70     60.54 o 
 -11   3   4      163.95      196.35     42.14 o 
 -10   3   4      904.87      869.96     44.21 o 
  -9   3   4     1301.52     1183.71     47.39 o 
  -8   3   4       23.48       -7.06     35.68 o 
  -7   3   4     2663.00     2502.60     45.76 o 
  -6   3   4       39.01       52.84     28.61 o 
  -5   3   4     6880.96     6807.41     59.36 o 
  -4   3   4     3905.06     3905.19     33.72 o 
  -3   3   4     3863.95     3618.12     37.08 o 
  -2   3   4     5014.60     4701.89     36.99 o 
  -1   3   4     4793.33     4367.24     74.16 o 
   0   3   4    15291.32    14843.45    171.33 o 
   1   3   4     1874.86     1666.14     35.50 o 
   2   3   4    11652.59    11489.96    153.40 o 
   3   3   4      446.23      412.35     31.67 o 
   4   3   4     4861.60     4548.82     35.65 o 
   5   3   4       16.31       15.03     24.23 o 
   6   3   4     3873.53     3861.42     51.08 o 
   7   3   4      510.22      483.85     26.37 o 
   8   3   4      689.66      692.45     33.38 o 
   9   3   4      200.66      200.05     31.58 o 
  10   3   4       39.31       55.03     27.65 o 
  11   3   4      198.40      141.09     31.77 o 
  12   3   4      339.72      319.13     53.73 o 
  13   3   4        1.68       23.27     47.66 o 
 -13   4   4      239.61      197.74     76.06 o 
 -12   4   4        0.77      -32.75     58.20 o 
 -11   4   4      835.33      723.24     43.04 o 
 -10   4   4        1.37       45.78     39.89 o 
  -9   4   4      381.91      355.09     43.13 o 
  -8   4   4      396.40      398.03     44.57 o 
  -7   4   4      988.56      949.48     31.93 o 
  -6   4   4      668.15      690.33     29.43 o 
  -5   4   4     1912.47     1882.64     29.39 o 
  -4   4   4      368.17      345.08     25.29 o 
  -3   4   4     2615.28     2650.94     36.03 o 
  -2   4   4      306.37      360.88     26.09 o 
  -1   4   4     3138.97     3191.49     37.71 o 
   0   4   4     1387.22     1416.06     30.95 o 
   1   4   4      893.56      798.14     21.02 o 
   2   4   4      653.01      519.47     27.19 o 
   3   4   4     3551.96     3746.17     48.76 o 
   4   4   4     5772.43     5683.70     52.48 o 
   5   4   4      627.88      643.36     26.58 o 
   6   4   4     4922.53     4915.32     48.15 o 
   7   4   4      179.41      180.37     21.68 o 
   8   4   4     5754.10     6273.42     67.73 o 
   9   4   4       16.41       38.36     27.59 o 
  10   4   4     2754.45     2990.13     39.18 o 
  11   4   4        6.65       41.34     33.98 o 
  12   4   4     1954.03     2061.88     55.31 o 
  13   4   4        0.66      106.08     61.06 o 
 -12   5   4      145.42       21.21     59.66 o 
 -11   5   4      465.16      527.07     43.50 o 
 -10   5   4      663.33      589.92     33.79 o 
  -9   5   4      944.96     1020.99     35.96 o 
  -8   5   4      271.06      270.53     38.77 o 
  -7   5   4     1149.33     1218.71     33.44 o 
  -6   5   4     2113.79     1898.14     31.47 o 
  -5   5   4      873.90      900.91     24.64 o 
  -4   5   4     7368.91     7497.28     71.47 o 
  -3   5   4     1267.92     1243.37     25.73 o 
  -2   5   4     6644.85     6747.33     35.93 o 
  -1   5   4     2728.22     2679.77     32.93 o 
   0   5   4     5526.46     5496.05     68.41 o 
   1   5   4     2053.01     2004.11     26.03 o 
   2   5   4     6490.42     6626.98     61.82 o 
   3   5   4     2178.64     2137.16     27.37 o 
   4   5   4     5973.11     6145.03     85.10 o 
   5   5   4     1005.47     1030.27     24.38 o 
   6   5   4     1548.98     1572.87     27.08 o 
   7   5   4     2359.40     2401.46     35.93 o 
   8   5   4      327.04      338.26     27.89 o 
   9   5   4     1312.32     1351.99     28.67 o 
  10   5   4       10.39       49.16     27.69 o 
  11   5   4      383.30      431.97     38.37 o 
  12   5   4        2.57      -47.88     47.88 o 
 -12   6   4     1468.74     1277.57     82.78 o 
 -11   6   4     1312.12     1147.26     51.72 o 
 -10   6   4     3100.09     3371.88    123.57 o 
  -9   6   4     2176.94     2019.06     45.72 o 
  -8   6   4     5784.73     6030.95     53.51 o 
  -7   6   4      323.40      382.86     32.97 o 
  -6   6   4    11090.01    11789.75     88.82 o 
  -5   6   4     4393.96     4623.09     39.63 o 
  -4   6   4    11751.45    11808.99    137.83 o 
  -3   6   4     1338.64     1350.10     28.39 o 
  -2   6   4     7736.10     7688.72     81.89 o 
  -1   6   4       22.35       47.91     20.87 o 
   0   6   4     4352.35     4324.19     42.69 o 
   1   6   4       28.73       35.62     20.54 o 
   2   6   4     1985.89     1962.19     26.62 o 
   3   6   4      562.77      533.80     24.48 o 
   4   6   4     1358.75     1330.25     31.71 o 
   5   6   4       71.81       71.84     26.67 o 
   6   6   4      772.78      799.35     32.00 o 
   7   6   4      138.58      147.46     30.22 o 
   8   6   4      316.92      334.22     30.03 o 
   9   6   4       50.38       40.60     25.82 o 
  10   6   4     1292.31     1243.10     37.56 o 
  11   6   4      236.70      195.74     33.17 o 
  12   6   4      465.12      434.62     72.18 o 
 -11   7   4        8.51       78.34     59.62 o 
 -10   7   4      394.35      292.38     43.96 o 
  -9   7   4      449.32      402.23     36.44 o 
  -8   7   4      389.63      375.77     30.91 o 
  -7   7   4       66.07       66.55     25.90 o 
  -6   7   4     3371.93     3431.93     38.98 o 
  -5   7   4      281.84      249.16     26.42 o 
  -4   7   4     2261.76     2298.18     57.59 o 
  -3   7   4     2595.12     2500.97     35.27 o 
  -2   7   4     6514.09     6778.60    148.98 o 
  -1   7   4      295.26      297.30     22.50 o 
   0   7   4     4138.48     4207.57     30.82 o 
   1   7   4       43.70       63.10     25.55 o 
   2   7   4     5243.98     5565.76     86.19 o 
   3   7   4        4.27      -14.83     31.30 o 
   4   7   4     4004.50     4158.99     88.99 o 
   5   7   4      362.89      385.16     30.89 o 
   6   7   4      399.14      371.13     24.52 o 
   7   7   4      220.37      208.57     26.79 o 
   8   7   4      491.29      444.01     24.31 o 
   9   7   4      614.51      608.66     31.82 o 
  10   7   4      103.76       83.39     33.72 o 
  11   7   4      350.52      298.42     46.83 o 
 -10   8   4      112.90      130.10     49.14 o 
  -9   8   4      353.20      324.26     36.61 o 
  -8   8   4      477.89      407.63     39.58 o 
  -7   8   4       56.36      115.89     36.34 o 
  -6   8   4      256.48      265.12     24.78 o 
  -5   8   4      814.93      835.98     28.49 o 
  -4   8   4      962.41      914.33     25.09 o 
  -3   8   4      474.46      468.58     39.79 o 
  -2   8   4     3670.82     3737.68     42.28 o 
  -1   8   4      597.91      692.10     27.48 o 
   0   8   4     1498.46     1582.91     30.83 o 
   1   8   4      723.44      699.70     31.33 o 
   2   8   4      290.59      346.31     26.43 o 
   3   8   4     1016.57     1034.57     38.49 o 
   4   8   4      646.14      693.95     28.54 o 
   5   8   4       67.79       51.27     21.84 o 
   6   8   4      403.24      450.56     25.54 o 
   7   8   4        3.90       -4.92     32.26 o 
   8   8   4        6.98        1.68     43.16 o 
   9   8   4        1.64       18.40     34.58 o 
  10   8   4       76.69       94.88     45.91 o 
  -8   9   4       74.91      132.11     29.35 o 
  -7   9   4      777.41      722.95     57.49 o 
  -6   9   4        1.45      -34.81     34.81 o 
  -5   9   4      859.80      855.88     38.31 o 
  -4   9   4       17.38       32.44     27.53 o 
  -3   9   4      242.07      270.97     27.51 o 
  -2   9   4      471.18      449.29     36.31 o 
  -1   9   4       77.37       66.41     25.81 o 
   0   9   4      335.64      361.21     24.95 o 
   1   9   4      827.05      934.67     30.15 o 
   2   9   4      471.85      511.44     30.65 o 
   3   9   4     1856.29     2006.79     53.92 o 
   4   9   4      698.73      654.75     55.12 o 
   5   9   4     4992.84     5458.33    102.23 o 
   6   9   4      224.43      236.59     35.49 o 
   7   9   4     4603.40     4621.49    125.58 o 
   8   9   4       25.78       33.49     27.54 o 
  -7  10   4       24.99      -19.11     40.12 o 
  -6  10   4     1092.47     1015.03     38.92 o 
  -5  10   4       11.18       30.12     31.83 o 
  -4  10   4     1183.17     1132.42     29.58 o 
  -3  10   4      425.77      411.10     34.99 o 
  -2  10   4     2086.46     2190.27     86.88 o 
  -1  10   4     1160.99     1277.78     51.15 o 
   0  10   4     1133.53     1239.42     71.18 o 
   1  10   4     1389.19     1461.81     47.63 o 
   2  10   4     1153.02     1240.73     37.19 o 
   3  10   4     1275.79     1212.81     85.07 o 
   4  10   4      599.73      717.75     42.95 o 
   5  10   4      893.09      945.49     33.53 o 
   6  10   4      681.56      656.06     32.76 o 
  -4  11   4      223.10      107.77     54.65 o 
  -3  11   4     1552.87     1613.22     40.89 o 
  -2  11   4       72.95        6.86     31.99 o 
  -1  11   4     1099.30     1047.12     41.97 o 
   0  11   4      286.60      253.78     35.05 o 
   1  11   4      514.97      431.85     50.15 o 
   2  11   4      139.19       45.86     32.72 o 
   3  11   4      554.92      526.13     47.92 o 
   4  11   4       97.88      177.59     56.63 o 
 -12   1   5      167.83      175.76     97.39 o 
 -11   1   5       88.64       53.61     59.46 o 
 -10   1   5      110.86      112.23     50.39 o 
  -9   1   5       26.47        0.19     48.68 o 
  -8   1   5       75.28       85.46     29.15 o 
  -7   1   5        0.06       14.73     28.43 o 
  -6   1   5      283.40      270.73     29.81 o 
  -5   1   5      178.00      198.45     31.10 o 
  -4   1   5     1685.76     1707.21     36.79 o 
  -3   1   5     3280.54     3201.03     61.33 o 
  -2   1   5       85.12       72.35     26.16 o 
  -1   1   5     3297.64     3177.97     36.67 o 
   0   1   5      195.63      210.71     24.79 o 
   1   1   5     4243.36     3958.17     41.49 o 
   2   1   5     1498.74     1442.64     31.26 o 
   3   1   5     8231.13     7847.31     75.19 o 
   4   1   5     2059.20     1879.00     34.87 o 
   5   1   5     5995.64     5723.73     41.72 o 
   6   1   5     5755.95     5692.09     43.14 o 
   7   1   5     3469.09     3476.38     39.16 o 
   8   1   5     7317.62     7412.51     65.72 o 
   9   1   5     1420.64     1431.12     36.01 o 
  10   1   5     3816.46     3932.10     68.60 o 
  11   1   5      308.94      304.29     32.64 o 
  12   1   5     1725.05     1845.90     44.12 o 
  13   1   5       16.64        4.27     38.99 o 
 -13   2   5      897.18      773.95     82.67 o 
 -12   2   5     1888.60     1856.91    101.62 o 
 -11   2   5     2896.51     2830.45     58.36 o 
 -10   2   5     3047.41     3056.57     87.65 o 
  -9   2   5     7818.28     8038.09    213.71 o 
  -8   2   5     1746.05     1568.12     45.14 o 
  -7   2   5    19031.76    19898.38    238.86 o 
  -6   2   5     6691.42     6711.86     70.25 o 
  -5   2   5    23175.13    23106.86    137.99 o 
  -4   2   5     7027.71     7281.07     51.32 o 
  -3   2   5    34411.16    35285.11    183.48 o 
  -2   2   5     2676.85     2518.52     34.37 o 
  -1   2   5    44495.62    47778.41    117.37 o 
   0   2   5     1058.17     1098.80     28.34 o 
   1   2   5    33650.61    36077.64     95.94 o 
   2   2   5      360.57      371.68     24.98 o 
   3   2   5     7148.48     6705.47     58.48 o 
   4   2   5        5.65      -16.78     25.32 o 
   5   2   5     3384.91     3391.77     38.85 o 
   6   2   5       86.98      114.48     29.01 o 
   7   2   5     2134.18     2176.62     35.76 o 
   8   2   5      102.49       70.87     33.54 o 
   9   2   5        1.41        4.79     32.22 o 
  10   2   5        8.17        7.33     28.34 o 
  11   2   5        2.63       17.52     32.77 o 
  12   2   5       53.24       58.81     39.23 o 
  13   2   5        7.48       -4.50     41.58 o 
 -13   3   5        3.74      -15.19     69.66 o 
 -12   3   5     2504.98     2427.96     83.43 o 
 -11   3   5       52.79       26.21     52.31 o 
 -10   3   5     4248.76     4423.51     57.38 o 
  -9   3   5      931.71      830.46     45.81 o 
  -8   3   5    10634.12    11304.40    151.17 o 
  -7   3   5     1498.62     1444.45     31.86 o 
  -6   3   5    15492.72    15909.11    138.87 o 
  -5   3   5     5144.63     5146.06     49.87 o 
  -4   3   5    13864.86    13504.51    157.37 o 
  -3   3   5    12891.63    13244.71     99.53 o 
  -2   3   5    26247.51    27355.23    141.82 o 
  -1   3   5    15668.92    16194.39    185.89 o 
   0   3   5    13574.07    13197.10     57.88 o 
   1   3   5    14286.77    14360.98     81.84 o 
   2   3   5    10874.48    10866.62    127.92 o 
   3   3   5    20198.19    21350.76    273.21 o 
   4   3   5     3991.95     3912.48     35.18 o 
   5   3   5     8204.89     8113.64     55.86 o 
   6   3   5     3498.66     3625.50     36.55 o 
   7   3   5     5031.97     4834.77     66.46 o 
   8   3   5      455.35      554.77     33.02 o 
   9   3   5     1336.62     1460.48     35.88 o 
  10   3   5      727.48      750.36     32.36 o 
  11   3   5      542.06      603.69     40.35 o 
  12   3   5        8.37       -4.79     38.11 o 
  13   3   5       92.38       81.78     57.53 o 
 -13   4   5      120.62      130.11     69.25 o 
 -12   4   5       52.75       79.33     71.10 o 
 -11   4   5     1494.97     1688.79     54.30 o 
 -10   4   5       21.48       61.71     34.60 o 
  -9   4   5      976.10      957.39     45.05 o 
  -8   4   5        1.04       15.10     36.47 o 
  -7   4   5     1032.84     1108.20     39.27 o 
  -6   4   5      605.81      573.49     27.51 o 
  -5   4   5      879.46      850.02     27.99 o 
  -4   4   5     1029.62      965.78     26.57 o 
  -3   4   5     2101.39     2158.44     28.88 o 
  -2   4   5    10009.89    10223.83    127.54 o 
  -1   4   5      181.95      176.14     21.33 o 
   0   4   5    10593.17    10521.89     94.91 o 
   1   4   5     2750.41     2770.17     37.79 o 
   2   4   5    14528.35    14978.75    104.72 o 
   3   4   5     2609.20     2414.21     27.98 o 
   4   4   5    13977.93    14220.29    168.39 o 
   5   4   5     3996.72     4122.09     45.25 o 
   6   4   5    10078.16    10090.77    100.17 o 
   7   4   5     4159.34     4666.31     66.80 o 
   8   4   5     1917.70     2062.43     38.72 o 
   9   4   5     1710.97     1737.67     34.17 o 
  10   4   5     1854.04     1934.59     35.30 o 
  11   4   5     1023.18      985.94     41.66 o 
  12   4   5      481.65      424.59     40.95 o 
 -12   5   5       50.24       74.91     47.32 o 
 -11   5   5      835.61      836.96     50.47 o 
 -10   5   5      462.05      488.18     41.57 o 
  -9   5   5     1000.42     1047.80     43.94 o 
  -8   5   5     1665.01     1875.77     37.72 o 
  -7   5   5     1024.99     1059.23     35.11 o 
  -6   5   5     3970.68     4218.42     74.56 o 
  -5   5   5      173.14      171.52     25.93 o 
  -4   5   5     4053.98     3936.63     59.48 o 
  -3   5   5       53.04       29.31     23.36 o 
  -2   5   5    10856.28    10896.52     79.38 o 
  -1   5   5      440.78      469.01     24.16 o 
   0   5   5     5410.67     5449.65     36.78 o 
   1   5   5     1350.34     1494.13     25.20 o 
   2   5   5     1602.45     1534.53     26.68 o 
   3   5   5     1700.23     1746.37     25.24 o 
   4   5   5      992.06      987.07     23.94 o 
   5   5   5      684.82      674.85     21.85 o 
   6   5   5       91.62       84.51     28.14 o 
   7   5   5      254.67      288.83     26.09 o 
   8   5   5      409.66      403.94     29.97 o 
   9   5   5      200.00      180.74     23.82 o 
  10   5   5      270.49      331.15     35.75 o 
  11   5   5       51.42       26.40     37.80 o 
  12   5   5      141.36      177.73     43.61 o 
 -11   6   5        0.79       30.97     47.98 o 
 -10   6   5      296.93      306.17     54.25 o 
  -9   6   5      180.89      258.21     41.06 o 
  -8   6   5      112.17       60.40     34.59 o 
  -7   6   5      136.06      129.29     31.20 o 
  -6   6   5      559.76      627.41     29.63 o 
  -5   6   5       75.97       74.20     28.61 o 
  -4   6   5      301.69      310.50     25.77 o 
  -3   6   5       13.10       15.24     23.86 o 
  -2   6   5     1070.42     1072.89     26.24 o 
  -1   6   5      130.60      174.52     31.90 o 
   0   6   5      623.47      613.18     21.16 o 
   1   6   5      785.80      845.80     26.58 o 
   2   6   5      343.54      345.44     23.70 o 
   3   6   5      729.57      757.98     23.17 o 
   4   6   5     2305.89     2426.07     30.37 o 
   5   6   5     2146.18     2273.23     55.28 o 
   6   6   5     1012.11     1059.55     42.16 o 
   7   6   5      541.90      635.68     27.94 o 
   8   6   5      152.25      230.57     28.70 o 
   9   6   5      587.25      607.81     31.87 o 
  10   6   5       87.38       96.89     37.50 o 
  11   6   5      445.30      399.86     38.95 o 
 -11   7   5      890.29      861.77     58.20 o 
 -10   7   5      159.88       88.54     48.56 o 
  -9   7   5     2424.83     2467.56     45.23 o 
  -8   7   5      300.34      262.94     30.47 o 
  -7   7   5     1982.77     1956.98     40.86 o 
  -6   7   5     1876.16     1838.12     37.03 o 
  -5   7   5      555.27      559.67     30.54 o 
  -4   7   5     4611.86     4811.76     38.46 o 
  -3   7   5       73.18       80.03     30.54 o 
  -2   7   5     3075.43     3312.03     55.26 o 
  -1   7   5      350.29      357.08     29.32 o 
   0   7   5     3280.98     3574.22     34.94 o 
   1   7   5     1411.13     1506.32     30.94 o 
   2   7   5     5090.54     5533.17     98.74 o 
   3   7   5     1639.09     1800.09     32.84 o 
   4   7   5     3953.17     4098.12     86.78 o 
   5   7   5     2572.15     2697.46     49.57 o 
   6   7   5      977.52     1081.91     31.27 o 
   7   7   5      980.24     1003.09     31.67 o 
   8   7   5      664.52      651.54     34.59 o 
   9   7   5      107.26      201.68     35.70 o 
  10   7   5      522.90      494.37     34.17 o 
 -10   8   5        8.78      -34.39     69.33 o 
  -9   8   5      566.10      515.47     42.05 o 
  -8   8   5       65.67       82.56     39.74 o 
  -7   8   5      134.62      100.80     32.75 o 
  -6   8   5      392.33      405.21     28.68 o 
  -5   8   5      311.04      262.10     25.53 o 
  -4   8   5      991.20     1039.02     27.61 o 
  -3   8   5      221.83      261.28     27.86 o 
  -2   8   5     2770.78     3033.79     49.57 o 
  -1   8   5       19.09       19.55     24.02 o 
   0   8   5     6875.42     7589.64    110.33 o 
   1   8   5      217.56      238.97     21.48 o 
   2   8   5     5463.04     5960.26     38.63 o 
   3   8   5     1676.80     1790.20     37.38 o 
   4   8   5     5352.58     5577.24     70.89 o 
   5   8   5     1744.71     1734.65     36.41 o 
   6   8   5     2577.69     2537.10     33.18 o 
   7   8   5     1361.29     1354.52     46.01 o 
   8   8   5     1647.86     1475.37     36.12 o 
   9   8   5     1824.35     1594.85     56.24 o 
  -8   9   5     2016.32     1736.23     74.35 o 
  -7   9   5      295.58      268.38     35.30 o 
  -6   9   5     2370.01     2541.10     54.38 o 
  -5   9   5      610.08      561.37     42.28 o 
  -4   9   5     3738.36     3884.06     42.45 o 
  -3   9   5      612.52      570.47     27.72 o 
  -2   9   5     3477.38     3470.54    111.42 o 
  -1   9   5     1386.55     1417.36     37.60 o 
   0   9   5     2500.02     2534.04     39.51 o 
   1   9   5      357.90      396.51     23.95 o 
   2   9   5     1902.56     1912.67     69.91 o 
   3   9   5      708.54      718.70     25.99 o 
   4   9   5      886.50      882.70     61.58 o 
   5   9   5      131.07      144.45     28.44 o 
   6   9   5      217.86      141.91     35.28 o 
   7   9   5      434.91      400.98     39.87 o 
   8   9   5       54.58       -9.92     40.63 o 
  -6  10   5      628.36      510.09     37.08 o 
  -5  10   5      714.01      680.03     36.07 o 
  -4  10   5        8.09        7.44     26.88 o 
  -3  10   5     1592.45     1559.21     43.74 o 
  -2  10   5       11.91       55.92     28.58 o 
  -1  10   5      948.42      952.44     32.46 o 
   0  10   5      125.74      109.52     26.44 o 
   1  10   5     1551.83     1582.00     47.87 o 
   2  10   5      290.86      253.53     35.42 o 
   3  10   5      242.08      299.37     32.41 o 
   4  10   5      325.74      313.43     36.34 o 
   5  10   5      117.33       27.01     29.45 o 
   6  10   5        9.65       87.52     37.42 o 
  -3  11   5       14.73       -8.94     33.29 o 
  -2  11   5     1461.33     1268.43     65.15 o 
  -1  11   5      335.32      302.28     34.94 o 
   0  11   5      921.82      741.23     54.98 o 
   1  11   5      790.48      757.75     54.40 o 
   2  11   5      419.56      384.68     36.15 o 
   3  11   5     1693.64     1539.06     74.63 o 
 -11   0   6      491.80      519.56    109.64 o 
 -10   0   6     5912.99     5820.67    121.91 o 
  -9   0   6     2661.05     2817.70     66.00 o 
  -8   0   6     2966.97     2947.14     60.14 o 
  -7   0   6      142.41      140.02     36.76 o 
  -6   0   6    13723.64    13950.25    115.09 o 
  -5   0   6     1643.40     1588.10     49.16 o 
  -4   0   6    17133.74    17729.51    119.20 o 
  -3   0   6      833.13      915.84     47.01 o 
  -2   0   6     5028.05     4578.19    102.64 o 
  -1   0   6     2166.52     2241.96     41.77 o 
   0   0   6     8257.13     7762.64    212.49 o 
   1   0   6     9712.63     9502.11    110.38 o 
   2   0   6     7235.81     6826.87     71.05 o 
   3   0   6    22955.71    23049.51    166.82 o 
   4   0   6    13081.18    13343.79    277.90 o 
   5   0   6    13216.06    12562.90     80.21 o 
   6   0   6     9136.33     9633.75     72.09 o 
   7   0   6     7269.55     7164.67     65.67 o 
   8   0   6     2995.85     3173.17     72.42 o 
   9   0   6     4528.87     4621.71    103.84 o 
  10   0   6     5239.39     5484.64    231.22 o 
  11   0   6     1294.79     1284.68     46.89 o 
  12   0   6     3046.64     3183.81     63.64 o 
  13   0   6      195.27      194.61     52.84 o 
 -12   1   6       29.01       86.07     86.69 o 
 -11   1   6     1439.07     1294.21     56.33 o 
 -10   1   6      103.64       80.84     50.15 o 
  -9   1   6     3388.18     3386.08     48.25 o 
  -8   1   6      715.62      727.65     33.67 o 
  -7   1   6     5752.14     5818.15     62.73 o 
  -6   1   6      397.86      395.81     32.20 o 
  -5   1   6    17086.02    17147.80    120.79 o 
  -4   1   6      220.49      231.38     29.61 o 
  -3   1   6    51468.35    57399.29    385.72 o 
  -2   1   6     1311.79     1427.87     32.40 o 
  -1   1   6    24088.61    23853.24    258.17 o 
   0   1   6       96.53       75.01     23.50 o 
   1   1   6    23477.62    22819.99    149.52 o 
   2   1   6      137.27      107.58     23.94 o 
   3   1   6    47701.32    52101.14    237.43 o 
   4   1   6      128.72      182.05     28.44 o 
   5   1   6    15894.26    15808.63    138.45 o 
   6   1   6      332.16      285.89     26.49 o 
   7   1   6     3953.50     4044.70     38.03 o 
   8   1   6      293.77      323.16     35.79 o 
   9   1   6     3755.30     3902.54     51.56 o 
  10   1   6      272.17      272.43     30.95 o 
  11   1   6     1541.31     1510.17     36.37 o 
  12   1   6      181.16      210.83     35.89 o 
  13   1   6      123.70      167.24     42.68 o 
 -13   2   6       67.21       67.29     75.01 o 
 -12   2   6        2.66       -7.59     58.52 o 
 -11   2   6      151.60      126.75     45.15 o 
 -10   2   6      188.31      169.08     43.91 o 
  -9   2   6       13.47       21.30     42.16 o 
  -8   2   6       18.96       34.98     37.16 o 
  -7   2   6        4.56       22.42     25.67 o 
  -6   2   6     2055.51     2080.69     32.60 o 
  -5   2   6       63.41       71.47     26.48 o 
  -4   2   6     5377.88     5055.15     59.20 o 
  -3   2   6      717.28      685.22     31.25 o 
  -2   2   6    11822.22    11626.46     58.55 o 
  -1   2   6     1249.52     1131.35     30.24 o 
   0   2   6     8955.23     8521.20     83.63 o 
   1   2   6      485.77      455.50     26.86 o 
   2   2   6    21147.20    21618.42    266.58 o 
   3   2   6     2704.46     2823.38     34.33 o 
   4   2   6     7738.49     7416.52     48.94 o 
   5   2   6      558.92      577.59     27.55 o 
   6   2   6     5842.56     5757.99     88.09 o 
   7   2   6        0.42       13.52     25.25 o 
   8   2   6     1605.64     1805.42     40.79 o 
   9   2   6       19.45       37.00     28.15 o 
  10   2   6      872.19      863.71     33.95 o 
  11   2   6      263.37      291.11     41.07 o 
  12   2   6      817.64      802.47     39.26 o 
  13   2   6        2.30       45.22     45.66 o 
 -13   3   6       11.09       26.62     75.82 o 
 -12   3   6      548.32      525.01     53.24 o 
 -11   3   6       34.95       50.37     52.40 o 
 -10   3   6     2224.85     2293.74     51.94 o 
  -9   3   6       12.00      -24.66     41.27 o 
  -8   3   6     2497.78     2645.28     43.22 o 
  -7   3   6      865.72      803.73     27.75 o 
  -6   3   6     3107.23     3082.57     34.91 o 
  -5   3   6     1539.84     1505.85     31.05 o 
  -4   3   6     2454.34     2446.72     33.05 o 
  -3   3   6     5477.08     5548.40     59.44 o 
  -2   3   6       31.89       42.75     28.87 o 
  -1   3   6     4409.13     4423.61     37.43 o 
   0   3   6      276.11      283.96     24.41 o 
   1   3   6     7542.49     7766.08     45.61 o 
   2   3   6     2448.98     2393.35     31.32 o 
   3   3   6     1256.58     1227.41     29.80 o 
   4   3   6     3240.39     3115.55     39.95 o 
   5   3   6     1242.46     1303.29     29.89 o 
   6   3   6     3610.40     3687.69     37.56 o 
   7   3   6      245.41      263.11     27.91 o 
   8   3   6     2981.58     3187.32     36.14 o 
   9   3   6       20.59       39.84     30.67 o 
  10   3   6      959.64      989.78     31.05 o 
  11   3   6      377.26      391.56     36.43 o 
  12   3   6       35.40       31.88     40.22 o 
  13   3   6        7.19       29.10     58.10 o 
 -12   4   6      210.48      172.21     51.25 o 
 -11   4   6       21.92       81.43     49.17 o 
 -10   4   6       47.76       62.43     39.86 o 
  -9   4   6       54.37      100.30     41.09 o 
  -8   4   6      291.31      225.54     31.77 o 
  -7   4   6      329.13      285.27     32.82 o 
  -6   4   6       24.44       62.64     23.04 o 
  -5   4   6        0.52       74.26     24.84 o 
  -4   4   6       13.74       -0.26     21.08 o 
  -3   4   6      110.90      122.91     21.23 o 
  -2   4   6       50.56       88.45     24.16 o 
  -1   4   6        4.87      -18.56     24.01 o 
   0   4   6      677.42      763.30     26.33 o 
   1   4   6      113.09      129.93     26.29 o 
   2   4   6     2484.75     2719.84     33.74 o 
   3   4   6      814.84      801.74     26.40 o 
   4   4   6     1174.50     1157.76     30.80 o 
   5   4   6     1068.26     1060.79     22.69 o 
   6   4   6     4507.78     4379.98     51.07 o 
   7   4   6      724.37      744.07     28.61 o 
   8   4   6     4420.18     4589.96     51.10 o 
   9   4   6      519.85      480.15     30.82 o 
  10   4   6     2278.94     2280.33     37.58 o 
  11   4   6      534.68      525.32     37.25 o 
  12   4   6     1412.81     1162.05     41.85 o 
 -12   5   6       37.49       24.59     57.17 o 
 -11   5   6     1454.49     1331.19     47.94 o 
 -10   5   6        9.11        6.58     49.42 o 
  -9   5   6     2977.63     2860.29     44.50 o 
  -8   5   6       14.89       20.77     29.89 o 
  -7   5   6     5568.18     5684.04     82.88 o 
  -6   5   6        9.43       48.83     32.01 o 
  -5   5   6     3775.44     3799.84     37.31 o 
  -4   5   6      509.33      555.99     24.27 o 
  -3   5   6     3666.97     3700.37     30.20 o 
  -2   5   6      799.13      770.75     23.73 o 
  -1   5   6     7852.87     8445.75    110.52 o 
   0   5   6     1301.23     1331.85     24.62 o 
   1   5   6     7668.20     8161.46     66.73 o 
   2   5   6     2113.36     2044.80     29.37 o 
   3   5   6     2875.14     3005.89     37.55 o 
   4   5   6     1732.20     1853.12     30.15 o 
   5   5   6     4844.29     5311.41     41.84 o 
   6   5   6      736.09      760.27     33.22 o 
   7   5   6     3275.73     3333.45     66.07 o 
   8   5   6     1898.53     1814.93     44.55 o 
   9   5   6     3459.62     3502.99     59.58 o 
  10   5   6       33.26       -0.73     35.80 o 
  11   5   6     1295.43     1249.72     35.29 o 
  12   5   6       10.15      -30.64     55.53 o 
 -11   6   6      392.01      350.78     48.69 o 
 -10   6   6     1581.77     1534.01     60.86 o 
  -9   6   6      162.22      162.74     39.70 o 
  -8   6   6     7805.14     7566.85     68.58 o 
  -7   6   6     1876.53     1841.37     38.70 o 
  -6   6   6    10875.01    11300.52    160.30 o 
  -5   6   6     2232.09     2344.95     32.61 o 
  -4   6   6    17002.88    18762.92     91.87 o 
  -3   6   6     1038.29     1120.54     31.11 o 
  -2   6   6    22106.11    23266.19    283.56 o 
  -1   6   6     1378.07     1355.71     26.42 o 
   0   6   6    30998.77    33210.59    265.48 o 
   1   6   6       25.87       39.23     22.55 o 
   2   6   6    15481.10    16290.43    121.18 o 
   3   6   6       19.46      -14.96     28.16 o 
   4   6   6     7575.78     8288.05     77.66 o 
   5   6   6      451.05      444.43     24.69 o 
   6   6   6     4221.89     4513.68     86.09 o 
   7   6   6      228.15      235.74     26.51 o 
   8   6   6      978.20      979.85     28.09 o 
   9   6   6       49.54       58.27     35.41 o 
  10   6   6      323.26      320.85     36.77 o 
  11   6   6       73.03      105.66     42.49 o 
 -10   7   6      186.80      160.17     38.07 o 
  -9   7   6       26.73       -7.07     42.03 o 
  -8   7   6     1771.00     1972.78     42.06 o 
  -7   7   6     1072.12      975.17     30.25 o 
  -6   7   6      564.13      570.00     27.77 o 
  -5   7   6       26.93       15.96     25.21 o 
  -4   7   6      313.61      381.97     30.15 o 
  -3   7   6      604.55      679.96     46.30 o 
  -2   7   6     1153.53     1269.53     32.12 o 
  -1   7   6      338.88      344.81     36.00 o 
   0   7   6        2.48       41.82     25.84 o 
   1   7   6     2707.34     2875.84     62.72 o 
   2   7   6     2263.51     2381.43     39.89 o 
   3   7   6      487.25      541.32     28.17 o 
   4   7   6      300.72      345.29     34.11 o 
   5   7   6     2407.49     2464.42     47.04 o 
   6   7   6     1535.26     1652.51     67.89 o 
   7   7   6     2720.56     2674.82     38.80 o 
   8   7   6     1705.11     1896.27     56.74 o 
   9   7   6     1327.60     1266.77     51.34 o 
  10   7   6      805.99      787.47     40.02 o 
  -9   8   6      699.98      712.08     41.11 o 
  -8   8   6        2.21       12.93     32.78 o 
  -7   8   6      475.18      522.16     35.48 o 
  -6   8   6        3.00       14.25     32.34 o 
  -5   8   6      784.74      852.30     33.68 o 
  -4   8   6       24.02       33.55     28.51 o 
  -3   8   6     2107.58     2225.74     31.21 o 
  -2   8   6        7.67       44.04     24.72 o 
  -1   8   6      768.16      750.58     25.50 o 
   0   8   6      105.62      158.43     33.73 o 
   1   8   6       63.54       44.49     26.90 o 
   2   8   6      187.36      179.81     25.36 o 
   3   8   6       26.21       25.28     32.30 o 
   4   8   6      552.36      486.73     24.54 o 
   5   8   6       55.50      104.87     28.14 o 
   6   8   6      861.42      883.94     38.70 o 
   7   8   6       45.17       48.32     29.85 o 
   8   8   6      275.29      314.38     32.71 o 
   9   8   6      229.62      228.88     37.67 o 
  -8   9   6        9.02       29.61     40.48 o 
  -7   9   6      132.57      128.99     34.87 o 
  -6   9   6       46.27       14.48     29.88 o 
  -5   9   6      964.74      948.76     36.34 o 
  -4   9   6       42.33       16.11     35.26 o 
  -3   9   6      721.93      766.25     29.95 o 
  -2   9   6      123.07      140.39     22.25 o 
  -1   9   6     1314.76     1355.35     29.27 o 
   0   9   6      184.45      136.27     25.09 o 
   1   9   6      523.18      598.53     26.84 o 
   2   9   6      261.08      300.82     26.90 o 
   3   9   6      110.18       70.15     35.25 o 
   4   9   6      420.97      483.74     32.48 o 
   5   9   6       10.18       43.95     27.90 o 
   6   9   6     1667.26     1563.41     43.78 o 
   7   9   6      585.01      450.71     33.42 o 
  -6  10   6      850.27      643.23    124.36 o 
  -5  10   6      450.72      348.05     34.80 o 
  -4  10   6     1167.35      912.03     69.21 o 
  -3  10   6      339.61      368.75     31.28 o 
  -2  10   6     2437.06     2278.55    121.23 o 
  -1  10   6        2.53      -13.77     34.23 o 
   0  10   6     2345.42     2205.23     39.66 o 
   1  10   6      216.51      215.23     32.45 o 
   2  10   6     1886.43     1858.93     63.94 o 
   3  10   6      498.50      444.23     37.10 o 
   4  10   6     1872.90     1675.57     43.90 o 
   5  10   6      501.86      457.71     44.03 o 
  -2  11   6      701.04      530.88     59.50 o 
  -1  11   6     1267.08     1071.17     62.83 o 
   0  11   6      199.95      195.79     43.54 o 
   1  11   6      538.07      348.05     49.91 o 
 -12   1   7       22.91       14.59     64.35 o 
 -11   1   7       63.87       72.27     49.44 o 
 -10   1   7       18.03       31.40     36.36 o 
  -9   1   7      550.43      553.28     34.95 o 
  -8   1   7      709.52      769.51     36.53 o 
  -7   1   7     4628.65     4501.62     71.82 o 
  -6   1   7      102.93      130.22     28.87 o 
  -5   1   7     3665.20     3542.30     39.95 o 
  -4   1   7      378.26      411.37     29.81 o 
  -3   1   7     9957.22     9989.37    103.30 o 
  -2   1   7      124.69      164.87     25.75 o 
  -1   1   7     3628.59     3446.25     37.69 o 
   0   1   7       50.14       42.09     28.37 o 
   1   1   7      357.75      350.80     26.26 o 
   2   1   7     1522.27     1504.06     30.02 o 
   3   1   7     1333.77     1330.60     32.16 o 
   4   1   7      114.81       96.82     21.52 o 
   5   1   7      190.09      205.85     25.57 o 
   6   1   7     2468.16     2353.16     42.03 o 
   7   1   7     2750.97     2629.65     69.79 o 
   8   1   7     2118.19     2227.66     39.35 o 
   9   1   7      495.93      526.73     34.89 o 
  10   1   7     2127.34     2130.61     43.62 o 
  11   1   7      933.91     1018.64     39.60 o 
  12   1   7     1840.46     1706.38     87.17 o 
  13   1   7      175.04      164.15     55.47 o 
 -13   2   7        3.07       11.36     84.38 o 
 -12   2   7      282.99      327.89     56.21 o 
 -11   2   7       82.20      115.92     55.66 o 
 -10   2   7      288.29      341.03     47.04 o 
  -9   2   7      436.94      441.96     34.64 o 
  -8   2   7      888.19      929.63     37.67 o 
  -7   2   7     2993.14     3013.84     48.79 o 
  -6   2   7      784.57      846.01     28.67 o 
  -5   2   7     6159.21     6113.73     81.86 o 
  -4   2   7       54.77       39.63     28.63 o 
  -3   2   7     9709.97     9671.36     66.88 o 
  -2   2   7     1581.27     1652.89     32.31 o 
  -1   2   7    28096.56    29237.55    232.26 o 
   0   2   7      524.02      509.86     26.87 o 
   1   2   7    32654.66    34360.91    311.94 o 
   2   2   7     1135.63     1127.96     31.24 o 
   3   2   7    18954.46    18755.81    148.32 o 
   4   2   7     3094.01     3281.15     32.70 o 
   5   2   7    17325.59    17332.97    150.30 o 
   6   2   7     2455.18     2570.05     34.82 o 
   7   2   7     7759.80     8066.75    140.91 o 
   8   2   7     1458.42     1539.75     48.25 o 
   9   2   7     4316.30     4389.34     39.69 o 
  10   2   7      662.52      684.07     35.27 o 
  11   2   7     1300.67     1257.61     42.87 o 
  12   2   7      799.53      716.06     40.10 o 
 -12   3   7      530.84      391.98     56.28 o 
 -11   3   7       15.48       62.65     51.81 o 
 -10   3   7      937.19      853.61     43.59 o 
  -9   3   7      534.91      497.20     35.92 o 
  -8   3   7     3132.41     3282.13     41.09 o 
  -7   3   7       21.87       32.90     28.24 o 
  -6   3   7     3113.58     2996.70     35.65 o 
  -5   3   7      810.24      800.72     28.14 o 
  -4   3   7     5587.99     5763.22     69.73 o 
  -3   3   7       33.41       54.51     25.45 o 
  -2   3   7     5277.79     5198.39     48.24 o 
  -1   3   7      503.14      490.74     29.59 o 
   0   3   7    11499.52    11903.98     94.20 o 
   1   3   7       65.43       57.72     25.47 o 
   2   3   7     4125.77     3818.72     53.19 o 
   3   3   7      311.17      352.52     24.11 o 
   4   3   7     7826.68     7808.98     52.45 o 
   5   3   7       49.93       57.26     20.28 o 
   6   3   7     3933.20     3954.82     65.63 o 
   7   3   7        2.19        6.47     30.50 o 
   8   3   7     3907.49     4037.43     37.16 o 
   9   3   7       74.09       74.67     25.43 o 
  10   3   7     1614.24     1508.99     32.18 o 
  11   3   7      115.89       65.06     37.23 o 
  12   3   7      974.73      947.39     40.95 o 
 -12   4   7      198.49      127.30     56.14 o 
 -11   4   7       59.57       51.11     49.42 o 
 -10   4   7      627.48      605.71     44.16 o 
  -9   4   7      151.75      145.41     37.17 o 
  -8   4   7     2322.82     2375.00     38.49 o 
  -7   4   7      245.74      277.71     31.28 o 
  -6   4   7     4753.45     5062.27     39.38 o 
  -5   4   7      143.94      149.57     26.41 o 
  -4   4   7     7634.71     7751.69    103.51 o 
  -3   4   7      459.67      476.92     25.06 o 
  -2   4   7     5738.74     5524.83     81.86 o 
  -1   4   7      312.82      320.51     24.57 o 
   0   4   7     4971.40     4961.99     48.43 o 
   1   4   7      735.80      696.75     46.85 o 
   2   4   7     1221.33     1151.23     29.10 o 
   3   4   7      977.18      966.28     32.97 o 
   4   4   7        6.73        7.48     23.10 o 
   5   4   7     2495.30     2517.13     26.82 o 
   6   4   7      885.38      863.95     30.70 o 
   7   4   7     3136.10     3484.09     34.03 o 
   8   4   7       28.89       53.84     25.80 o 
   9   4   7     2871.38     2886.73     49.97 o 
  10   4   7      565.08      613.34     47.51 o 
  11   4   7     1531.36     1453.22     41.36 o 
  12   4   7      309.61      241.07     41.29 o 
 -12   5   7      652.87      645.51     99.83 o 
 -11   5   7       34.05       44.09     48.30 o 
 -10   5   7      803.78      923.41     51.98 o 
  -9   5   7      275.38      222.86     31.25 o 
  -8   5   7      655.59      775.50     28.45 o 
  -7   5   7      373.62      398.93     31.75 o 
  -6   5   7       35.50       28.78     27.77 o 
  -5   5   7      227.18      260.53     28.22 o 
  -4   5   7     1126.54     1139.54     24.11 o 
  -3   5   7      224.33      221.09     21.42 o 
  -2   5   7     2623.93     2587.77     24.51 o 
  -1   5   7     2778.18     2846.18     46.84 o 
   0   5   7     6382.84     6426.51     35.69 o 
   1   5   7     4314.93     4182.66     43.20 o 
   2   5   7    13869.64    14252.21    109.40 o 
   3   5   7     4093.37     4015.87     42.56 o 
   4   5   7     5563.49     6036.93     43.42 o 
   5   5   7     3075.46     3259.95     40.99 o 
   6   5   7     4800.49     5225.59     38.66 o 
   7   5   7     2174.20     2332.64     63.63 o 
   8   5   7     3600.88     3726.69     63.16 o 
   9   5   7     1450.16     1581.67     59.22 o 
  10   5   7      333.64      375.11     35.98 o 
  11   5   7       94.52       50.36     30.40 o 
 -11   6   7      101.62      115.44     51.26 o 
 -10   6   7      455.80      429.24     49.74 o 
  -9   6   7      171.90      205.53     41.29 o 
  -8   6   7      458.24      501.29     31.74 o 
  -7   6   7      211.40      248.21     29.61 o 
  -6   6   7      935.48      956.19     27.80 o 
  -5   6   7      664.46      754.23     30.85 o 
  -4   6   7     2145.49     2341.42     31.97 o 
  -3   6   7     2222.43     2479.53     32.01 o 
  -2   6   7       53.54       87.45     22.36 o 
  -1   6   7      212.21      212.48     24.73 o 
   0   6   7      746.38      721.56     22.86 o 
   1   6   7      964.84     1139.61     31.51 o 
   2   6   7      991.62     1023.27     27.66 o 
   3   6   7      807.02      880.14     28.65 o 
   4   6   7      139.04      168.70     27.04 o 
   5   6   7      453.77      495.12     23.43 o 
   6   6   7        4.58      -10.71     26.10 o 
   7   6   7      537.29      545.82     29.14 o 
   8   6   7        0.09       -2.39     34.72 o 
   9   6   7       36.44       57.95     29.41 o 
  10   6   7       14.04       35.39     34.61 o 
 -10   7   7        2.86      140.12     56.65 o 
  -9   7   7      610.03      605.44     35.32 o 
  -8   7   7      128.21       74.46     34.82 o 
  -7   7   7     1338.46     1328.36     31.74 o 
  -6   7   7      483.83      449.46     25.63 o 
  -5   7   7     2032.01     2101.01     35.44 o 
  -4   7   7     3501.67     3758.95     35.81 o 
  -3   7   7      583.54      609.19     30.47 o 
  -2   7   7     5314.18     5846.89     44.84 o 
  -1   7   7      107.90      133.21     25.68 o 
   0   7   7     4246.11     4786.53     59.14 o 
   1   7   7       60.85      105.88     25.47 o 
   2   7   7     6230.96     7063.06     58.97 o 
   3   7   7       66.53       81.61     26.60 o 
   4   7   7     6051.64     6457.52     62.14 o 
   5   7   7      258.93      280.06     24.66 o 
   6   7   7     3891.48     3893.96     60.68 o 
   7   7   7      779.42      761.62     33.75 o 
   8   7   7      940.21      764.28     52.85 o 
   9   7   7      314.93      294.76     30.29 o 
  10   7   7      675.20      661.97     92.19 o 
  -9   8   7      687.03      525.31     41.53 o 
  -8   8   7      127.92       56.34     34.16 o 
  -7   8   7     1091.25      978.02     39.01 o 
  -6   8   7      188.05      153.06     31.51 o 
  -5   8   7     1222.08     1173.95     48.10 o 
  -4   8   7      226.44      227.12     28.95 o 
  -3   8   7      233.38      232.01     25.38 o 
  -2   8   7        7.41       19.66     24.58 o 
  -1   8   7        2.05       11.20     22.06 o 
   0   8   7       12.05       25.40     28.90 o 
   1   8   7        9.62       73.61     31.01 o 
   2   8   7      478.87      583.80     25.75 o 
   3   8   7       25.80       18.45     28.07 o 
   4   8   7     1129.86     1144.96     26.97 o 
   5   8   7      238.53      237.93     30.85 o 
   6   8   7      203.25      244.07     32.41 o 
   7   8   7        7.34        5.01     33.99 o 
   8   8   7      525.20      418.93     35.60 o 
  -7   9   7        2.15       -0.60     37.56 o 
  -6   9   7      803.11      617.29     47.06 o 
  -5   9   7       49.86       96.30     27.98 o 
  -4   9   7     2577.01     2602.59     39.34 o 
  -3   9   7      122.22      133.17     27.09 o 
  -2   9   7     1560.76     1706.12     77.81 o 
  -1   9   7       13.79       46.82     32.24 o 
   0   9   7     1654.95     1774.46     35.68 o 
   1   9   7       23.13       63.63     28.61 o 
   2   9   7     2434.67     2573.28     60.74 o 
   3   9   7       19.29       47.16     31.66 o 
   4   9   7     1313.81     1333.88     32.67 o 
   5   9   7       52.26       66.45     32.08 o 
   6   9   7      467.80      291.48     36.52 o 
   7   9   7      109.56      151.77     37.17 o 
  -5  10   7        8.71      -40.59     40.59 o 
  -4  10   7       28.98       -1.45     36.04 o 
  -3  10   7      815.60      649.34     62.67 o 
  -2  10   7      354.44      359.34     33.07 o 
  -1  10   7      807.65      816.84     35.90 o 
   0  10   7      305.27      296.68     32.23 o 
   1  10   7     2712.60     2534.76     99.63 o 
   2  10   7      623.92      565.70     41.27 o 
   3  10   7     1621.92     1375.63     80.32 o 
   4  10   7     1025.73      888.51     54.80 o 
   5  10   7     1473.24     1126.80     75.45 o 
 -12   0   8     2092.28     1930.44    237.99 o 
 -11   0   8      115.15      140.77     63.63 o 
 -10   0   8     1629.18     1626.21     53.71 o 
  -9   0   8        5.59      -30.95     45.58 o 
  -8   0   8       80.54       53.45     42.92 o 
  -7   0   8       33.54      -32.62     54.99 o 
  -6   0   8      115.29      113.90     40.14 o 
  -5   0   8     2575.06     2557.03    125.08 o 
  -4   0   8     1719.35     1862.61     61.31 o 
  -3   0   8       86.96       32.00     32.38 o 
  -2   0   8     2214.84     2209.67     47.98 o 
  -1   0   8     7222.15     7343.55     59.51 o 
   0   0   8     2796.23     2650.51     49.53 o 
   1   0   8     7280.13     7427.34    115.24 o 
   2   0   8     4427.00     4515.93     54.69 o 
   3   0   8       39.23       25.82     32.16 o 
   4   0   8       74.15       46.32     39.34 o 
   5   0   8       61.57       89.31     32.10 o 
   6   0   8     1855.81     1933.66     45.62 o 
   7   0   8     1448.62     1435.55     52.31 o 
   8   0   8      605.37      563.40     48.75 o 
   9   0   8       24.02       74.26     48.32 o 
  10   0   8      331.94      277.62     47.31 o 
  11   0   8      150.22      130.04     58.28 o 
  12   0   8      531.52      494.11     48.98 o 
 -13   1   8       18.16       22.56    169.01 o 
 -12   1   8      490.04      471.47     62.83 o 
 -11   1   8      136.08      144.39     53.31 o 
 -10   1   8      792.09      822.67     36.59 o 
  -9   1   8      257.43      325.59     31.56 o 
  -8   1   8        9.28       34.44     32.02 o 
  -7   1   8     1119.68     1138.34     38.82 o 
  -6   1   8     1134.08     1030.30     27.79 o 
  -5   1   8      132.00      148.32     25.82 o 
  -4   1   8     1010.87     1003.30     31.35 o 
  -3   1   8       71.31      104.60     25.26 o 
  -2   1   8      115.54      127.74     23.17 o 
  -1   1   8      856.35      802.87     23.98 o 
   0   1   8      983.57      958.04     25.92 o 
   1   1   8     2353.15     2303.71     31.56 o 
   2   1   8      273.24      274.88     23.59 o 
   3   1   8     4737.76     4603.00     36.92 o 
   4   1   8     1777.57     1748.83     45.55 o 
   5   1   8     4943.01     4869.91     38.94 o 
   6   1   8     1660.91     1592.93     34.22 o 
   7   1   8     3272.61     3296.58     49.02 o 
   8   1   8     2690.19     2840.40     71.33 o 
   9   1   8     1854.15     1821.98     49.00 o 
  10   1   8      651.67      695.84     38.05 o 
  11   1   8     1055.85     1050.01     38.94 o 
  12   1   8      177.44      142.34     37.23 o 
 -12   2   8      516.13      498.90     57.86 o 
 -11   2   8       54.88      137.93     55.87 o 
 -10   2   8      854.64      893.21     37.74 o 
  -9   2   8      226.58      270.78     31.53 o 
  -8   2   8     1531.02     1668.33     42.74 o 
  -7   2   8      147.08      184.41     29.25 o 
  -6   2   8     1669.64     1572.38     31.40 o 
  -5   2   8       67.58       59.87     28.32 o 
  -4   2   8       23.68       49.58     25.12 o 
  -3   2   8      132.57       94.47     28.53 o 
  -2   2   8        1.65       49.35     25.04 o 
  -1   2   8      957.84      926.60     30.29 o 
   0   2   8      191.39      187.17     23.36 o 
   1   2   8     2929.34     2732.95     50.93 o 
   2   2   8     3445.49     3398.24     31.25 o 
   3   2   8      550.41      452.76     26.37 o 
   4   2   8     4657.82     4656.92     38.69 o 
   5   2   8     2256.49     2260.64     33.32 o 
   6   2   8     1606.07     1545.11     37.93 o 
   7   2   8     1472.32     1574.02     34.40 o 
   8   2   8     1588.67     1640.16     33.60 o 
   9   2   8      464.36      493.39     30.81 o 
  10   2   8      941.45      962.91     33.67 o 
  11   2   8       12.09       40.02     37.55 o 
  12   2   8      310.03      292.65     40.75 o 
 -12   3   8       23.35       11.89     50.67 o 
 -11   3   8      145.41      118.66     52.25 o 
 -10   3   8       86.04       48.07     46.33 o 
  -9   3   8      130.26      114.92     31.45 o 
  -8   3   8     1094.72     1125.30     34.45 o 
  -7   3   8       62.13       53.29     31.54 o 
  -6   3   8     1655.18     1719.65     37.27 o 
  -5   3   8      284.50      287.72     26.51 o 
  -4   3   8     5288.79     5239.38     66.50 o 
  -3   3   8     2416.97     2284.52     39.18 o 
  -2   3   8     2713.08     2509.60     57.67 o 
  -1   3   8     5203.75     5273.33     40.26 o 
   0   3   8     3392.37     3178.31     32.16 o 
   1   3   8     8548.91     8712.76     62.90 o 
   2   3   8     1321.21     1213.13     26.80 o 
   3   3   8     5104.40     4929.68     61.15 o 
   4   3   8      324.93      324.10     23.58 o 
   5   3   8     3937.49     3859.71     87.94 o 
   6   3   8       17.66       58.26     46.00 o 
   7   3   8     3263.59     3508.31     41.17 o 
   8   3   8      103.04      124.43     25.57 o 
   9   3   8      559.00      565.95     30.87 o 
  10   3   8      427.22      376.67     32.12 o 
  11   3   8        1.30       76.05     34.08 o 
  12   3   8      277.52      241.80     45.95 o 
 -12   4   8       43.09       83.72     56.76 o 
 -11   4   8        0.01       50.05     48.38 o 
 -10   4   8       12.21      -13.30     49.21 o 
  -9   4   8        8.11        3.83     32.39 o 
  -8   4   8      430.34      409.52     29.55 o 
  -7   4   8      604.21      586.73     27.83 o 
  -6   4   8      239.13      238.10     31.95 o 
  -5   4   8     1229.73     1308.51     34.47 o 
  -4   4   8      129.11      107.40     25.83 o 
  -3   4   8     1742.46     1789.15     31.08 o 
  -2   4   8      434.15      441.06     24.82 o 
  -1   4   8     1402.99     1517.29     34.11 o 
   0   4   8      335.38      293.62     24.81 o 
   1   4   8      312.47      327.36     20.93 o 
   2   4   8      513.32      528.96     26.72 o 
   3   4   8      316.16      373.73     30.53 o 
   4   4   8       71.09       71.79     25.03 o 
   5   4   8      114.95      110.77     31.16 o 
   6   4   8      756.25      796.50     25.74 o 
   7   4   8      373.52      409.78     34.69 o 
   8   4   8      389.99      345.42     34.20 o 
   9   4   8      509.95      568.67     33.95 o 
  10   4   8      689.49      682.56     35.24 o 
  11   4   8      204.69      272.75     37.79 o 
 -11   5   8      352.06      317.47     49.71 o 
 -10   5   8       27.68       22.82     48.85 o 
  -9   5   8      617.11      691.51     38.09 o 
  -8   5   8      206.21      263.36     28.49 o 
  -7   5   8     1224.30     1272.56     32.13 o 
  -6   5   8       11.09       13.46     28.74 o 
  -5   5   8      281.39      336.89     27.43 o 
  -4   5   8      246.61      260.32     27.08 o 
  -3   5   8      261.42      291.04     24.43 o 
  -2   5   8       54.45       47.41     21.59 o 
  -1   5   8      156.11      152.14     28.59 o 
   0   5   8        9.16        9.86     28.56 o 
   1   5   8      627.75      674.17     29.90 o 
   2   5   8       86.20       81.08     25.89 o 
   3   5   8        3.20       10.05     31.29 o 
   4   5   8      335.16      334.76     26.52 o 
   5   5   8      327.53      334.80     34.87 o 
   6   5   8        1.74       -8.79     30.28 o 
   7   5   8      332.59      296.94     23.24 o 
   8   5   8        2.27       25.51     26.86 o 
   9   5   8      544.92      521.44     44.77 o 
  10   5   8       21.85       46.82     28.54 o 
  11   5   8      442.03      368.03     38.72 o 
 -10   6   8       73.35      -16.30     42.23 o 
  -9   6   8      407.16      500.65     39.80 o 
  -8   6   8      154.23      221.53     34.11 o 
  -7   6   8     2672.86     2857.68     45.48 o 
  -6   6   8       49.65       33.08     24.41 o 
  -5   6   8     1569.06     1788.32     32.31 o 
  -4   6   8        9.91        3.64     29.02 o 
  -3   6   8     2227.23     2543.86     51.24 o 
  -2   6   8     1387.31     1546.34     30.59 o 
  -1   6   8     1272.81     1357.28     27.93 o 
   0   6   8     3886.01     4339.41     50.24 o 
   1   6   8     1424.24     1508.36     57.50 o 
   2   6   8     1783.01     1940.65     42.79 o 
   3   6   8      623.37      685.92     26.31 o 
   4   6   8     4215.00     4438.52     53.37 o 
   5   6   8     1006.17     1067.16     32.26 o 
   6   6   8     2732.72     2873.83     47.09 o 
   7   6   8     1059.30     1133.05     26.38 o 
   8   6   8      792.64      851.94     35.48 o 
   9   6   8      923.12      847.77     33.70 o 
  10   6   8      588.17      453.37     36.12 o 
  -9   7   8       61.86       17.68     37.05 o 
  -8   7   8      194.32      151.83     34.51 o 
  -7   7   8      287.43      289.49     35.98 o 
  -6   7   8     1295.31     1236.63     42.88 o 
  -5   7   8      525.51      535.86     29.69 o 
  -4   7   8     2261.44     2356.79     31.07 o 
  -3   7   8       83.14       80.94     29.17 o 
  -2   7   8     4830.64     5027.94     56.80 o 
  -1   7   8      554.07      630.19     32.97 o 
   0   7   8     1509.19     1622.32     29.50 o 
   1   7   8      607.78      637.93     27.53 o 
   2   7   8     2265.96     2419.18     64.70 o 
   3   7   8      303.41      355.82     28.32 o 
   4   7   8      819.98      910.69     30.35 o 
   5   7   8       38.85       -2.03     27.69 o 
   6   7   8       50.59       75.41     29.95 o 
   7   7   8       30.89       42.82     34.35 o 
   8   7   8        5.10      -31.24     31.24 o 
   9   7   8       14.96      -18.50     37.67 o 
  -8   8   8      344.08      317.47     38.95 o 
  -7   8   8      238.15      206.97     30.26 o 
  -6   8   8      835.83      843.65     32.03 o 
  -5   8   8      818.80      827.83     54.68 o 
  -4   8   8     1100.55     1221.00     29.29 o 
  -3   8   8     2363.15     2344.34     40.61 o 
  -2   8   8      318.38      340.06     29.63 o 
  -1   8   8     3520.33     3489.92     50.19 o 
   0   8   8      460.15      465.98     28.06 o 
   1   8   8     1421.28     1447.32     53.94 o 
   2   8   8     1130.32     1005.47     47.11 o 
   3   8   8     1494.71     1430.08     47.93 o 
   4   8   8       90.01       98.07     48.90 o 
   5   8   8      628.80      574.25     46.02 o 
   6   8   8      118.94       88.62     31.00 o 
   7   8   8      158.56      142.48     32.43 o 
   8   8   8        7.62        1.65     34.44 o 
  -6   9   8      527.03      477.57     39.99 o 
  -5   9   8      997.26      976.83     39.40 o 
  -4   9   8      330.61      446.05     46.12 o 
  -3   9   8      352.64      427.68     32.80 o 
  -2   9   8      171.02      176.22     27.18 o 
  -1   9   8      251.05      218.99     32.52 o 
   0   9   8        0.15       38.17     33.34 o 
   1   9   8       49.20       29.59     29.75 o 
   2   9   8       61.67        4.29     27.10 o 
   3   9   8       41.34       14.58     29.76 o 
   4   9   8      496.27      554.46     32.82 o 
   5   9   8       39.22       89.66     28.78 o 
   6   9   8     1104.24     1015.31     65.45 o 
  -4  10   8     1033.98     1051.29     46.87 o 
  -3  10   8      704.92      678.61     41.56 o 
  -2  10   8     1589.40     1470.78     48.51 o 
  -1  10   8      685.21      651.43     50.52 o 
   0  10   8     2901.79     2677.28    152.94 o 
   1  10   8      226.45      186.10     30.24 o 
   2  10   8     2659.91     2433.47    135.53 o 
   3  10   8       87.94       89.97     31.56 o 
 -12   1   9        3.87      -11.90     58.85 o 
 -11   1   9      254.33      261.85     42.21 o 
 -10   1   9       46.48       70.30     35.11 o 
  -9   1   9       79.68       92.31     30.14 o 
  -8   1   9      266.43      261.72     32.13 o 
  -7   1   9        1.74       19.01     33.87 o 
  -6   1   9      416.21      449.95     35.98 o 
  -5   1   9     1563.76     1587.84     32.89 o 
  -4   1   9      253.40      265.78     25.65 o 
  -3   1   9     1819.97     1878.94     30.49 o 
  -2   1   9       62.79       80.55     27.94 o 
  -1   1   9     1475.62     1427.50     29.15 o 
   0   1   9       41.07       54.54     24.80 o 
   1   1   9     1272.95     1219.09     26.49 o 
   2   1   9      493.86      525.66     24.39 o 
   3   1   9      529.41      496.43     24.02 o 
   4   1   9       58.08       64.27     22.62 o 
   5   1   9       96.31      112.19     24.53 o 
   6   1   9      448.33      512.15     31.20 o 
   7   1   9      181.98      194.87     29.94 o 
   8   1   9      171.24      161.17     29.96 o 
   9   1   9      792.82      770.54     34.43 o 
  10   1   9        3.59      -40.43     40.43 o 
  11   1   9      253.76      311.02     41.01 o 
  12   1   9       46.11       59.46     40.23 o 
 -12   2   9      350.29      252.22     62.59 o 
 -11   2   9      290.53      194.17     52.75 o 
 -10   2   9     1305.27     1414.81     47.41 o 
  -9   2   9       20.00      -30.57     32.52 o 
  -8   2   9     4907.36     5157.99     47.78 o 
  -7   2   9      296.88      328.44     28.82 o 
  -6   2   9     5242.39     5469.01     47.89 o 
  -5   2   9      654.08      649.93     27.31 o 
  -4   2   9     6046.01     5778.23     70.72 o 
  -3   2   9       79.49       85.90     23.14 o 
  -2   2   9     9053.79     8958.80    101.56 o 
  -1   2   9       26.63       23.19     24.86 o 
   0   2   9    10149.73    10422.32     47.30 o 
   1   2   9      250.13      227.18     23.49 o 
   2   2   9     2631.75     2513.59     53.39 o 
   3   2   9     2825.73     2707.21     33.16 o 
   4   2   9      220.59      247.10     25.33 o 
   5   2   9     2377.69     2446.54     46.80 o 
   6   2   9      125.73      152.13     30.18 o 
   7   2   9      993.76      958.45     35.46 o 
   8   2   9      237.44      253.30     50.82 o 
   9   2   9     1504.50     1483.76     51.70 o 
  10   2   9      515.50      536.03     34.39 o 
  11   2   9      854.19      772.86     44.63 o 
  12   2   9      257.21      249.77     95.82 o 
 -12   3   9      318.38      326.91     61.89 o 
 -11   3   9     1122.78     1105.43     59.07 o 
 -10   3   9      457.32      501.33     40.60 o 
  -9   3   9     2382.76     2558.26     47.31 o 
  -8   3   9      133.89      211.31     29.71 o 
  -7   3   9     3868.85     4064.57     39.83 o 
  -6   3   9       13.24       -8.04     31.79 o 
  -5   3   9     4095.91     4365.28    106.99 o 
  -4   3   9       14.38       23.50     27.91 o 
  -3   3   9     3374.38     3269.15     34.52 o 
  -2   3   9     1192.22     1260.42     33.76 o 
  -1   3   9     3319.64     3185.70     37.22 o 
   0   3   9      423.33      447.09     23.91 o 
   1   3   9     1426.96     1430.13     28.88 o 
   2   3   9      932.61      979.86     28.78 o 
   3   3   9        0.11        6.62     34.81 o 
   4   3   9     1004.24     1064.62     44.24 o 
   5   3   9      140.26      175.71     30.31 o 
   6   3   9      348.86      386.39     45.94 o 
   7   3   9      158.10      161.37     27.26 o 
   8   3   9       25.73       78.06     40.86 o 
   9   3   9      139.23      152.79     30.49 o 
  10   3   9        3.76       25.07     33.68 o 
  11   3   9      176.35      197.69     36.15 o 
 -11   4   9       22.09      -32.07     47.96 o 
 -10   4   9      580.00      660.92     43.70 o 
  -9   4   9      131.99      190.53     38.11 o 
  -8   4   9      580.69      588.97     28.70 o 
  -7   4   9       62.52       86.08     31.69 o 
  -6   4   9        7.86       -7.43     30.65 o 
  -5   4   9       91.37      114.30     30.81 o 
  -4   4   9      149.70      151.55     33.64 o 
  -3   4   9      793.62      838.35     32.24 o 
  -2   4   9      362.27      387.89     25.84 o 
  -1   4   9      310.67      306.91     27.68 o 
   0   4   9      717.54      749.86     29.47 o 
   1   4   9     2106.53     2090.97     28.85 o 
   2   4   9      455.97      388.34     23.96 o 
   3   4   9     2239.46     2390.55     36.17 o 
   4   4   9      143.92      155.39     34.18 o 
   5   4   9     2459.39     2612.82     41.45 o 
   6   4   9       60.14       40.27     29.89 o 
   7   4   9      693.44      725.22     31.01 o 
   8   4   9      247.28      345.28     31.78 o 
   9   4   9       38.96       19.43     43.12 o 
  10   4   9       23.69       57.25     41.19 o 
  11   4   9       73.96       91.08     39.30 o 
 -11   5   9      101.21       72.58     69.24 o 
 -10   5   9     1188.54      947.70     97.11 o 
  -9   5   9      156.29      157.33     38.75 o 
  -8   5   9     1665.86     1632.27     36.72 o 
  -7   5   9      770.29      800.27     28.43 o 
  -6   5   9     1866.49     1925.14     36.60 o 
  -5   5   9      820.88      868.68     28.26 o 
  -4   5   9     1266.73     1258.15     49.70 o 
  -3   5   9     1302.18     1402.32     29.34 o 
  -2   5   9     1240.73     1302.24     33.95 o 
  -1   5   9     2057.47     2083.17     37.42 o 
   0   5   9       24.24       40.45     28.43 o 
   1   5   9      325.05      331.11     45.98 o 
   2   5   9      161.32      235.29     34.57 o 
   3   5   9      101.99      112.83     30.63 o 
   4   5   9      558.72      631.26     27.22 o 
   5   5   9        0.32       -7.12     27.13 o 
   6   5   9      308.78      364.55     30.10 o 
   7   5   9      215.40      184.44     26.95 o 
   8   5   9      901.41      885.48     35.41 o 
   9   5   9      354.70      395.50     31.36 o 
  10   5   9      288.39      276.62     45.25 o 
 -10   6   9      169.83      133.29     45.26 o 
  -9   6   9      155.43      150.24     37.53 o 
  -8   6   9        3.58        3.29     35.32 o 
  -7   6   9       11.16       12.16     28.27 o 
  -6   6   9        0.72      -28.24     28.24 o 
  -5   6   9      403.67      440.60     25.37 o 
  -4   6   9       12.36      -21.14     28.53 o 
  -3   6   9     2274.85     2315.21     35.29 o 
  -2   6   9       49.34       95.09     25.42 o 
  -1   6   9     3327.93     3502.35     75.41 o 
   0   6   9      114.60      125.73     23.31 o 
   1   6   9     1205.57     1235.26     28.90 o 
   2   6   9       84.67       78.84     24.42 o 
   3   6   9     2922.66     2977.22     38.75 o 
   4   6   9     1047.62     1103.36     26.44 o 
   5   6   9     2469.20     2586.85     35.02 o 
   6   6   9      424.05      421.95     24.49 o 
   7   6   9     1054.12     1101.77     37.39 o 
   8   6   9      185.54      175.97     33.89 o 
   9   6   9      485.92      452.50     34.31 o 
  -9   7   9        7.38      -22.01     39.71 o 
  -8   7   9      161.21      100.66     35.43 o 
  -7   7   9       81.21       87.53     29.24 o 
  -6   7   9       10.94        7.74     31.93 o 
  -5   7   9      707.14      626.38     25.63 o 
  -4   7   9      214.93      225.11     42.46 o 
  -3   7   9     1182.03     1249.00     28.94 o 
  -2   7   9     1603.12     1656.47     28.25 o 
  -1   7   9      335.54      349.57     23.62 o 
   0   7   9     3043.94     3211.97     36.50 o 
   1   7   9      926.78      926.12     26.05 o 
   2   7   9     3210.71     3308.90     65.28 o 
   3   7   9     1114.55     1150.32     29.47 o 
   4   7   9     4031.53     4244.35     37.52 o 
   5   7   9      508.95      585.50     35.16 o 
   6   7   9     4461.69     4558.14     70.63 o 
   7   7   9       33.19       55.03     33.82 o 
   8   7   9     2090.14     1888.08     41.54 o 
  -7   8   9      795.42      741.69     59.96 o 
  -6   8   9       16.57      -29.77     29.77 o 
  -5   8   9      477.01      475.67     62.64 o 
  -4   8   9       67.03       73.74     27.20 o 
  -3   8   9      502.58      548.38     38.68 o 
  -2   8   9      177.80      198.99     30.36 o 
  -1   8   9        8.14      -33.91     33.91 o 
   0   8   9      381.33      359.65     24.84 o 
   1   8   9       42.15      -10.01     28.68 o 
   2   8   9        8.24        8.36     31.82 o 
   3   8   9      356.23      386.83     31.98 o 
   4   8   9        1.30       81.06     44.94 o 
   5   8   9      288.46      197.19     29.92 o 
   6   8   9       35.31       -5.29     29.28 o 
   7   8   9       52.64       35.19     37.46 o 
  -5   9   9      774.11      792.17     40.25 o 
  -4   9   9        3.36       50.77     32.00 o 
  -3   9   9     1141.48     1155.52     36.54 o 
  -2   9   9        1.73       24.09     27.89 o 
  -1   9   9      411.83      383.16     34.05 o 
   0   9   9        6.22       -5.27     44.13 o 
   1   9   9      868.52      892.99     33.57 o 
   2   9   9        5.01       -0.78     29.85 o 
   3   9   9      154.29      156.56     27.84 o 
   4   9   9       42.60      -10.74     30.79 o 
   5   9   9       77.79       47.07     44.99 o 
  -2  10   9      101.65      185.50    102.14 o 
  -1  10   9        2.82       71.47     34.53 o 
   0  10   9      196.65      195.81     37.67 o 
   1  10   9        0.66      -25.67     37.08 o 
 -12   0  10     1477.61     1469.37     83.19 o 
 -11   0  10     3537.93     3352.98    103.81 o 
 -10   0  10     2766.23     3217.64     92.86 o 
  -9   0  10     4725.56     4773.98     72.18 o 
  -8   0  10     6488.63     6673.69     73.53 o 
  -7   0  10     2483.86     2572.61     57.77 o 
  -6   0  10     3167.07     3346.45    101.78 o 
  -5   0  10    16868.16    18834.29    216.34 o 
  -4   0  10     2698.36     2593.36     74.00 o 
  -3   0  10     4347.86     4362.11    109.96 o 
  -2   0  10     2171.61     2108.93     75.06 o 
  -1   0  10     2767.99     2654.69     48.36 o 
   0   0  10       94.01       65.89     32.38 o 
   1   0  10     2248.10     2173.59     61.20 o 
   2   0  10      620.15      621.42     40.54 o 
   3   0  10      806.12      839.62     34.86 o 
   4   0  10     3169.95     3193.59     50.56 o 
   5   0  10      954.45     1054.88    115.30 o 
   6   0  10     1379.14     1553.82    150.28 o 
   7   0  10      366.30      458.57     38.78 o 
   8   0  10      541.13      511.41     47.33 o 
   9   0  10       41.35       62.20    100.08 o 
  10   0  10      690.36      704.88     58.77 o 
  11   0  10      352.73      343.54     82.03 o 
 -12   1  10      863.97      705.83     66.17 o 
 -11   1  10      458.26      501.66     45.61 o 
 -10   1  10     1400.21     1344.92     52.74 o 
  -9   1  10      123.02      148.69     31.18 o 
  -8   1  10     1987.14     2049.92     39.92 o 
  -7   1  10       49.59       68.47     49.54 o 
  -6   1  10     3893.60     4167.72     43.95 o 
  -5   1  10      769.83      784.85     33.12 o 
  -4   1  10    14509.67    14862.68     89.34 o 
  -3   1  10       12.52       37.47     22.56 o 
  -2   1  10    11694.66    11576.15    155.31 o 
  -1   1  10      414.41      417.35     30.17 o 
   0   1  10     7664.62     7688.43     40.21 o 
   1   1  10      676.28      657.03     23.07 o 
   2   1  10     9470.16     9747.39     55.07 o 
   3   1  10       34.52       44.96     24.45 o 
   4   1  10    10684.80    11799.94     99.05 o 
   5   1  10      249.88      282.38     33.92 o 
   6   1  10      653.62      729.95     34.33 o 
   7   1  10      929.65      959.08     34.75 o 
   8   1  10      993.94     1020.26     43.68 o 
   9   1  10      380.11      451.79     33.47 o 
  10   1  10      257.15      258.53     38.52 o 
  11   1  10       12.25       49.28     39.41 o 
 -11   2  10      122.98       50.75     44.85 o 
 -10   2  10       79.41       36.13     38.51 o 
  -9   2  10       45.58       21.66     29.83 o 
  -8   2  10        9.25       -2.14     27.33 o 
  -7   2  10      350.53      420.63     31.33 o 
  -6   2  10        5.07       24.87     30.04 o 
  -5   2  10      958.21      989.90     33.19 o 
  -4   2  10       46.82       63.04     33.61 o 
  -3   2  10     2644.21     2515.11     34.16 o 
  -2   2  10       13.52       21.54     24.67 o 
  -1   2  10     2520.15     2499.04     33.49 o 
   0   2  10      564.75      583.21     26.57 o 
   1   2  10     2938.57     2792.35     36.29 o 
   2   2  10        3.83       14.97     20.45 o 
   3   2  10     4765.76     4790.29     34.68 o 
   4   2  10     1754.82     1953.96     58.31 o 
   5   2  10     1486.69     1538.98     31.32 o 
   6   2  10       72.26      128.14     29.75 o 
   7   2  10      355.64      404.69     29.99 o 
   8   2  10      282.41      246.19     32.85 o 
   9   2  10      298.22      255.55     40.85 o 
  10   2  10       46.63       50.02     39.94 o 
  11   2  10       85.88        9.11     42.96 o 
 -11   3  10      173.57      153.11     51.13 o 
 -10   3  10      222.67      258.29     40.28 o 
  -9   3  10      597.04      669.90     37.85 o 
  -8   3  10        5.03       15.98     27.81 o 
  -7   3  10      665.03      668.18     27.49 o 
  -6   3  10       45.46      100.83     30.11 o 
  -5   3  10      741.68      789.49     32.43 o 
  -4   3  10      231.84      233.85     30.95 o 
  -3   3  10      401.09      431.38     35.27 o 
  -2   3  10     1714.34     1765.64     42.65 o 
  -1   3  10      413.05      415.81     23.80 o 
   0   3  10     1937.60     1912.27     45.23 o 
   1   3  10      510.46      459.98     21.15 o 
   2   3  10     1654.60     1728.57     74.56 o 
   3   3  10     2374.01     2473.58     35.64 o 
   4   3  10      746.94      788.94     31.58 o 
   5   3  10     2362.68     2474.69     60.65 o 
   6   3  10      761.67      821.32     34.65 o 
   7   3  10     2633.93     2696.61     53.21 o 
   8   3  10      215.63      194.08     26.72 o 
   9   3  10     1847.86     1890.21     65.98 o 
  10   3  10       21.90       89.16     44.99 o 
  11   3  10      802.88      757.56     67.05 o 
 -11   4  10      341.27      220.67     58.16 o 
 -10   4  10      118.95       86.76     39.78 o 
  -9   4  10       39.23       26.24     37.66 o 
  -8   4  10      310.24      343.80     33.86 o 
  -7   4  10      480.41      436.83     28.74 o 
  -6   4  10     1365.20     1426.32     31.13 o 
  -5   4  10       87.04       82.82     26.01 o 
  -4   4  10     1011.88      955.27     32.75 o 
  -3   4  10        7.82       21.97     30.33 o 
  -2   4  10     1919.02     1974.24     34.75 o 
  -1   4  10      128.19      107.57     34.35 o 
   0   4  10     2115.24     2242.97     65.75 o 
   1   4  10       32.51       55.88     35.26 o 
   2   4  10      559.41      509.44     28.72 o 
   3   4  10       14.86        6.07     29.70 o 
   4   4  10      817.20      829.86     39.30 o 
   5   4  10       28.71       29.24     26.63 o 
   6   4  10      160.13      249.25     29.32 o 
   7   4  10      560.82      525.46     28.34 o 
   8   4  10      103.86      127.39     34.81 o 
   9   4  10      599.06      631.98     37.14 o 
  10   4  10       23.60       38.97     37.26 o 
 -10   5  10     1298.09     1253.35     68.59 o 
  -9   5  10      842.88      876.66     33.99 o 
  -8   5  10     2872.17     2890.07     41.84 o 
  -7   5  10      874.85      810.32     31.73 o 
  -6   5  10     2696.45     2816.09     31.90 o 
  -5   5  10     1059.29     1127.53     26.78 o 
  -4   5  10     1623.55     1759.27     29.94 o 
  -3   5  10      987.16      955.76     26.60 o 
  -2   5  10     1519.22     1637.18     34.26 o 
  -1   5  10      309.62      312.30     28.52 o 
   0   5  10     2914.96     3139.45     52.68 o 
   1   5  10       76.54       89.58     30.28 o 
   2   5  10      689.65      786.04     34.90 o 
   3   5  10      302.05      252.43     32.93 o 
   4   5  10      278.13      281.97     30.27 o 
   5   5  10       42.34        0.91     24.87 o 
   6   5  10      752.05      741.79     42.79 o 
   7   5  10       24.99       30.29     30.48 o 
   8   5  10       85.33      103.47     36.14 o 
   9   5  10        5.53       14.42     28.09 o 
  -9   6  10     2450.91     2196.54     65.01 o 
  -8   6  10        8.04       50.27     36.11 o 
  -7   6  10     3423.21     3429.17     41.48 o 
  -6   6  10       42.73       43.57     32.09 o 
  -5   6  10     5170.60     5176.67     79.08 o 
  -4   6  10        6.96       44.32     25.26 o 
  -3   6  10     8318.02     9029.00    128.74 o 
  -2   6  10        1.29      -23.37     24.83 o 
  -1   6  10    10533.02    11730.29    158.09 o 
   0   6  10      244.62      269.14     26.43 o 
   1   6  10    10565.54    11571.92    199.37 o 
   2   6  10      352.73      355.34     25.89 o 
   3   6  10     4136.05     4323.50     32.58 o 
   4   6  10      538.82      509.13     30.52 o 
   5   6  10     2722.19     2680.27     39.05 o 
   6   6  10      611.10      626.71     50.46 o 
   7   6  10      554.47      563.19     31.67 o 
   8   6  10      525.40      461.43     40.52 o 
   9   6  10       44.97      -24.30     45.72 o 
  -8   7  10      808.35      748.65     39.24 o 
  -7   7  10      465.97      431.07     31.41 o 
  -6   7  10      286.10      329.83     32.43 o 
  -5   7  10      660.86      795.99     29.47 o 
  -4   7  10       24.22       24.71     32.43 o 
  -3   7  10      335.86      338.41     26.01 o 
  -2   7  10      365.60      355.58     27.13 o 
  -1   7  10     1125.96     1091.89     31.55 o 
   0   7  10      269.67      319.36     28.33 o 
   1   7  10      413.51      374.67     30.01 o 
   2   7  10        5.96        1.34     21.01 o 
   3   7  10       39.18       99.08     26.65 o 
   4   7  10      175.03      236.94     29.02 o 
   5   7  10       89.21       39.67     29.40 o 
   6   7  10      237.54      242.94     29.78 o 
   7   7  10      640.74      590.30     27.42 o 
   8   7  10      231.98      165.76     46.53 o 
  -6   8  10       12.74        6.64     29.83 o 
  -5   8  10        6.84      -20.63     59.05 o 
  -4   8  10       31.67       32.88     35.65 o 
  -3   8  10       92.16       72.89     28.66 o 
  -2   8  10      121.87      135.93     46.82 o 
  -1   8  10        4.41       16.66     37.70 o 
   0   8  10       62.34      109.05     29.64 o 
   1   8  10        4.42       28.70     42.62 o 
   2   8  10      156.84      200.79     31.45 o 
   3   8  10        1.06       -9.19     43.13 o 
   4   8  10      290.16      338.35     42.12 o 
   5   8  10      112.14       65.55     43.13 o 
   6   8  10      319.26      279.08     35.14 o 
  -4   9  10      567.35      585.00     36.78 o 
  -3   9  10      697.74      596.16     39.00 o 
  -2   9  10      709.02      598.77     49.65 o 
  -1   9  10      953.99      886.69     32.47 o 
   0   9  10     1075.96     1011.70     49.57 o 
   1   9  10      768.58      738.60     31.10 o 
   2   9  10      502.23      379.82     26.00 o 
   3   9  10      612.81      584.51     68.50 o 
   4   9  10      105.14      -49.65     49.65 o 
 -11   1  11       39.15        2.92     44.89 o 
 -10   1  11      427.30      400.18     37.61 o 
  -9   1  11      310.79      311.73     39.03 o 
  -8   1  11     1061.37     1049.03     36.49 o 
  -7   1  11      884.88      847.87     58.64 o 
  -6   1  11     4318.59     4604.07     44.05 o 
  -5   1  11       64.69       82.61     25.48 o 
  -4   1  11     7122.17     7649.43    102.16 o 
  -3   1  11      145.62      160.72     28.19 o 
  -2   1  11     6343.86     6742.74    134.76 o 
  -1   1  11       25.24       25.14     26.55 o 
   0   1  11     4876.38     4918.46     64.67 o 
   1   1  11        1.47       30.91     21.95 o 
   2   1  11     2611.17     2885.95     56.50 o 
   3   1  11      117.58       68.30     30.23 o 
   4   1  11     3064.88     3285.25     54.69 o 
   5   1  11      174.37      245.78     29.60 o 
   6   1  11       13.39       19.46     41.84 o 
   7   1  11       32.98      -21.89     34.27 o 
   8   1  11        3.24      -12.72     38.59 o 
   9   1  11      470.12      419.06     59.64 o 
  10   1  11        2.39       -2.74     34.67 o 
 -11   2  11      436.82      355.92     46.87 o 
 -10   2  11      404.77      350.34     40.80 o 
  -9   2  11      608.81      648.82     38.67 o 
  -8   2  11      892.54      868.67     32.01 o 
  -7   2  11      426.43      410.83     34.80 o 
  -6   2  11     2089.47     2087.50     40.69 o 
  -5   2  11     1550.31     1566.58     44.94 o 
  -4   2  11     4990.17     5380.72     44.40 o 
  -3   2  11     1179.25     1213.36     32.88 o 
  -2   2  11     5688.52     6164.24     73.54 o 
  -1   2  11      697.68      741.54     35.45 o 
   0   2  11    13818.20    15628.38    128.56 o 
   1   2  11     2009.56     2134.56     34.60 o 
   2   2  11    10441.55    10986.60    170.50 o 
   3   2  11     3931.29     4262.22     78.08 o 
   4   2  11     8743.71     9283.57     94.36 o 
   5   2  11     2598.49     2822.01     74.50 o 
   6   2  11     4567.77     4838.94    105.88 o 
   7   2  11     2972.96     3131.09     72.84 o 
   8   2  11     2438.38     2525.51     38.86 o 
   9   2  11     1432.58     1625.73    104.71 o 
  10   2  11      631.64      526.90     36.91 o 
 -10   3  11     2150.01     2038.22     66.82 o 
  -9   3  11     2723.38     2686.80     62.05 o 
  -8   3  11     2653.88     2870.03     50.45 o 
  -7   3  11     2077.81     2040.34     32.83 o 
  -6   3  11     3982.48     4056.33     40.79 o 
  -5   3  11     5237.32     5489.47     47.15 o 
  -4   3  11     3779.27     3909.80     41.50 o 
  -3   3  11     4123.10     4407.04     74.25 o 
  -2   3  11     4378.92     4629.01     84.92 o 
  -1   3  11     7869.40     8497.46     66.83 o 
   0   3  11     2030.90     2142.12     42.61 o 
   1   3  11     4364.17     4745.77     76.48 o 
   2   3  11     3145.11     3428.69     36.85 o 
   3   3  11     3843.46     4020.85     40.23 o 
   4   3  11     1130.51     1286.43     35.16 o 
   5   3  11     2246.53     2352.40     34.49 o 
   6   3  11      661.70      684.15     32.89 o 
   7   3  11     1404.52     1391.34     55.48 o 
   8   3  11      278.77      304.19     29.35 o 
   9   3  11      602.10      528.85     40.99 o 
  10   3  11      682.44      694.71     41.15 o 
 -10   4  11      233.61      150.19     41.98 o 
  -9   4  11     1925.19     1815.55     42.13 o 
  -8   4  11      580.28      536.91     41.37 o 
  -7   4  11     4096.21     4190.61     84.47 o 
  -6   4  11      877.41      873.77     31.71 o 
  -5   4  11     6535.67     6686.86     90.27 o 
  -4   4  11      953.79     1093.41     35.37 o 
  -3   4  11     6937.06     7363.55    126.41 o 
  -2   4  11     1019.25     1086.99     46.79 o 
  -1   4  11     6978.47     7293.48     77.93 o 
   0   4  11     1247.02     1352.63     37.60 o 
   1   4  11     5098.85     5484.91    107.16 o 
   2   4  11      506.13      553.79     30.46 o 
   3   4  11     1896.54     1872.99     35.81 o 
   4   4  11      637.79      669.13     24.64 o 
   5   4  11      101.59      175.44     26.29 o 
   6   4  11      486.86      424.51     27.39 o 
   7   4  11       30.96       16.98     39.94 o 
   8   4  11     1167.66     1093.71     48.57 o 
   9   4  11        6.53      -27.90     27.90 o 
  -9   5  11      576.38      469.42     35.52 o 
  -8   5  11       20.68       61.51     32.26 o 
  -7   5  11       54.20       59.05     35.39 o 
  -6   5  11      324.16      318.95     31.12 o 
  -5   5  11       33.34        0.01     29.60 o 
  -4   5  11        0.50        1.99     27.12 o 
  -3   5  11      348.48      354.49     33.86 o 
  -2   5  11      136.73      162.04     25.41 o 
  -1   5  11     1780.47     1809.98     32.70 o 
   0   5  11     1151.27     1254.67     27.14 o 
   1   5  11     4803.37     5103.29     39.96 o 
   2   5  11      388.33      346.03     33.61 o 
   3   5  11     4067.06     4216.29    151.19 o 
   4   5  11      937.12      926.63     62.07 o 
   5   5  11     2334.47     2366.33     47.07 o 
   6   5  11      689.24      783.74     37.70 o 
   7   5  11     2551.48     2578.05     76.32 o 
   8   5  11      425.95      435.97     31.15 o 
   9   5  11     1275.24     1105.95     46.82 o 
  -8   6  11       18.45       -2.33     33.13 o 
  -7   6  11       20.45       40.39     29.43 o 
  -6   6  11       41.20       66.12     31.69 o 
  -5   6  11      135.25      186.12     34.11 o 
  -4   6  11       63.78      111.43     25.66 o 
  -3   6  11       49.28       67.50     22.18 o 
  -2   6  11      351.93      389.18     22.90 o 
  -1   6  11      372.84      359.72     21.80 o 
   0   6  11       15.18       11.51     29.60 o 
   1   6  11       24.56       54.62     23.22 o 
   2   6  11       46.25       63.52     26.74 o 
   3   6  11       62.05       67.56     24.75 o 
   4   6  11       53.33       35.39     36.81 o 
   5   6  11      470.46      483.47     31.97 o 
   6   6  11      103.87      112.47     30.65 o 
   7   6  11      353.17      351.66     49.05 o 
   8   6  11       17.07      123.82     36.10 o 
  -7   7  11       26.55       12.52     35.02 o 
  -6   7  11       19.91       31.19     27.94 o 
  -5   7  11      140.24      182.66     37.55 o 
  -4   7  11       22.39       62.18     33.80 o 
  -3   7  11     1173.29     1271.20     32.30 o 
  -2   7  11      234.79      294.01     27.83 o 
  -1   7  11      941.79     1047.55     46.42 o 
   0   7  11      637.17      643.63     47.46 o 
   1   7  11      908.38     1015.73     48.05 o 
   2   7  11      747.21      739.58     28.90 o 
   3   7  11     1506.86     1616.48     63.80 o 
   4   7  11     1230.55     1181.82     56.15 o 
   5   7  11     1491.38     1344.64     59.63 o 
   6   7  11     1601.75     1495.31     40.97 o 
  -5   8  11     1330.74     1231.84     75.53 o 
  -4   8  11     1110.72      967.83     40.21 o 
  -3   8  11     1539.72     1426.86    100.32 o 
  -2   8  11       59.09       38.99     34.20 o 
  -1   8  11     2030.30     1949.51     47.29 o 
   0   8  11       60.30       73.72     33.29 o 
   1   8  11      776.84      738.91     30.82 o 
   2   8  11       37.78       77.32     27.22 o 
   3   8  11      375.17      287.60     49.01 o 
   4   8  11       38.67       90.34     32.59 o 
   5   8  11       82.13       10.83     39.06 o 
  -2   9  11      328.35      235.38     55.74 o 
  -1   9  11      944.14      818.18     50.83 o 
   0   9  11      227.07      186.01     33.02 o 
   1   9  11     1102.17     1005.65     55.38 o 
   2   9  11      104.73      134.29     67.44 o 
 -10   0  12     1302.28     1154.12     75.74 o 
  -9   0  12      817.37      831.01     62.44 o 
  -8   0  12     3577.51     3803.77     89.65 o 
  -7   0  12      239.71      289.25     71.91 o 
  -6   0  12     7313.21     7380.46    102.67 o 
  -5   0  12     2418.66     2623.26     55.10 o 
  -4   0  12     5603.68     5966.26     63.60 o 
  -3   0  12      465.44      622.63     48.69 o 
  -2   0  12    12485.06    13800.83    308.62 o 
  -1   0  12      136.97      236.30     47.48 o 
   0   0  12    18080.83    20512.87     83.56 o 
   1   0  12        2.60      -31.27     46.66 o 
   2   0  12    10717.75    11829.65    183.71 o 
   3   0  12        4.76      -12.69     42.53 o 
   4   0  12     2772.08     2979.14     53.54 o 
   5   0  12      332.13      350.36     46.04 o 
   6   0  12     5898.68     6042.81     61.98 o 
   7   0  12       35.01      -33.33     39.52 o 
   8   0  12     1540.07     1582.35    141.02 o 
   9   0  12       97.74      131.12     65.32 o 
  10   0  12      384.44      332.86     55.33 o 
 -10   1  12      103.34      108.00     34.26 o 
  -9   1  12      924.59      879.21     54.28 o 
  -8   1  12       82.49       76.19     41.32 o 
  -7   1  12     2695.74     2673.52     57.51 o 
  -6   1  12       59.43      114.55     32.67 o 
  -5   1  12      552.19      600.43     34.40 o 
  -4   1  12       44.72       80.86     27.23 o 
  -3   1  12     3435.34     3532.44     48.04 o 
  -2   1  12      229.75      303.57     27.30 o 
  -1   1  12     5654.61     6157.25     67.53 o 
   0   1  12     1380.90     1472.57     42.59 o 
   1   1  12     4790.35     5060.41     84.11 o 
   2   1  12     1329.55     1389.58     65.99 o 
   3   1  12     3628.72     3868.27     46.75 o 
   4   1  12     2765.40     2834.34     41.89 o 
   5   1  12     4067.98     4203.74     47.82 o 
   6   1  12     2018.28     2000.29     67.64 o 
   7   1  12     3372.09     3762.94    113.43 o 
   8   1  12     1641.22     1556.77     78.79 o 
   9   1  12     2098.67     2088.29     87.76 o 
  10   1  12      504.22      494.50     39.26 o 
 -10   2  12       19.50       46.65     48.97 o 
  -9   2  12      706.76      688.61     42.39 o 
  -8   2  12      244.77      289.48     31.35 o 
  -7   2  12     1074.72     1054.02     40.32 o 
  -6   2  12     1001.85     1018.46     32.33 o 
  -5   2  12      234.07      253.61     29.19 o 
  -4   2  12      936.03     1020.37     40.65 o 
  -3   2  12      161.94      188.80     29.65 o 
  -2   2  12     1696.92     1747.98     43.38 o 
  -1   2  12       21.00        8.59     24.89 o 
   0   2  12     3255.37     3556.79     32.83 o 
   1   2  12      588.11      588.13     30.96 o 
   2   2  12     2300.71     2356.85     44.48 o 
   3   2  12     1210.07     1203.37     57.83 o 
   4   2  12     1001.40     1010.39     47.74 o 
   5   2  12     1893.71     1948.22     39.71 o 
   6   2  12     2930.22     2959.20     61.18 o 
   7   2  12      759.18      758.64     36.77 o 
   8   2  12      993.18     1105.99     67.28 o 
   9   2  12      774.52      702.60     79.01 o 
 -10   3  12        9.56        1.27     44.85 o 
  -9   3  12        0.73        2.91     37.62 o 
  -8   3  12       39.86       84.47     33.55 o 
  -7   3  12      208.29      232.34     31.30 o 
  -6   3  12       67.59       39.63     29.27 o 
  -5   3  12      587.06      577.54     44.47 o 
  -4   3  12        3.27       14.94     26.30 o 
  -3   3  12     1077.80     1109.28     29.52 o 
  -2   3  12      721.84      770.48     28.57 o 
  -1   3  12      903.40      909.39     34.36 o 
   0   3  12     1499.83     1577.27     51.60 o 
   1   3  12      792.79      725.36     32.37 o 
   2   3  12     1530.83     1560.28     35.17 o 
   3   3  12      139.57      164.11     28.74 o 
   4   3  12      665.52      770.34     67.44 o 
   5   3  12        1.29       11.75     28.12 o 
   6   3  12     1662.69     1627.65     35.33 o 
   7   3  12       18.38       37.37     42.08 o 
   8   3  12      572.08      509.24     31.47 o 
   9   3  12      172.86      129.55     45.84 o 
  -9   4  12      145.65      164.82     41.41 o 
  -8   4  12      498.27      422.95     32.44 o 
  -7   4  12      370.18      405.27     44.93 o 
  -6   4  12     1889.58     1893.82     38.16 o 
  -5   4  12      173.75      187.35     24.94 o 
  -4   4  12     3480.57     3661.41     65.01 o 
  -3   4  12      104.49       80.18     24.93 o 
  -2   4  12     4102.57     4445.46     77.27 o 
  -1   4  12      274.12      271.17     33.04 o 
   0   4  12     3627.88     3924.09     74.73 o 
   1   4  12       72.42       50.98     32.68 o 
   2   4  12     3470.28     3613.90    112.43 o 
   3   4  12       19.74       20.29     48.00 o 
   4   4  12     2458.40     2494.68     88.14 o 
   5   4  12       34.39       61.33     36.10 o 
   6   4  12      734.01      708.18     34.54 o 
   7   4  12       56.29       98.46     39.01 o 
   8   4  12      383.09      323.53     56.72 o 
   9   4  12       39.51       60.00     67.74 o 
  -8   5  12      818.87      661.46     36.11 o 
  -7   5  12      766.73      640.58     33.07 o 
  -6   5  12      702.89      703.84     35.01 o 
  -5   5  12     2955.74     2930.98     57.30 o 
  -4   5  12      659.42      662.08     47.53 o 
  -3   5  12     3143.01     3132.97     39.20 o 
  -2   5  12      443.66      463.03     33.35 o 
  -1   5  12     3691.86     3762.77     68.08 o 
   0   5  12      287.17      298.55     32.76 o 
   1   5  12     1876.23     1983.66    121.58 o 
   2   5  12      230.36      284.16     29.03 o 
   3   5  12     4177.73     4166.05    110.83 o 
   4   5  12      141.95      194.74     63.19 o 
   5   5  12     2015.95     2004.24     40.47 o 
   6   5  12       32.31       30.97     39.37 o 
   7   5  12     1190.98     1006.13     54.29 o 
   8   5  12      117.92      106.30     35.93 o 
  -7   6  12       55.63       50.56     40.89 o 
  -6   6  12      328.34      302.69     33.20 o 
  -5   6  12       82.58       30.44     29.36 o 
  -4   6  12      611.82      625.46     33.59 o 
  -3   6  12      188.80      171.99     30.83 o 
  -2   6  12      386.57      424.75     27.69 o 
  -1   6  12     1673.85     1772.27     36.86 o 
   0   6  12       44.62       38.53     46.56 o 
   1   6  12      708.22      785.44     32.13 o 
   2   6  12      965.35     1035.43     40.49 o 
   3   6  12     2254.14     2324.05     61.93 o 
   4   6  12     1702.82     1628.79     57.37 o 
   5   6  12     1935.84     1742.52     86.35 o 
   6   6  12     1353.32     1270.03     56.29 o 
   7   6  12      909.08      811.47     37.67 o 
  -6   7  12      105.12       90.33     37.99 o 
  -5   7  12     2694.88     2196.60     57.47 o 
  -4   7  12       37.22       52.76     30.89 o 
  -3   7  12     3993.70     3781.02    116.82 o 
  -2   7  12       48.15       -2.08     25.65 o 
  -1   7  12     3438.92     3443.52     76.30 o 
   0   7  12      211.72      210.13     33.68 o 
   1   7  12     3695.94     3816.51     34.11 o 
   2   7  12        6.04        9.63     35.47 o 
   3   7  12     2769.49     2668.99     33.94 o 
   4   7  12        1.51      -26.84     26.84 o 
   5   7  12      925.65      768.28     39.48 o 
  -4   8  12      628.29      416.66     40.98 o 
  -3   8  12      267.59      233.95     31.37 o 
  -2   8  12     1274.23     1183.26     85.69 o 
  -1   8  12       18.04       28.48     29.33 o 
   0   8  12      989.32      934.85     34.56 o 
   1   8  12      337.79      314.91     44.33 o 
   2   8  12     1030.48      957.49     35.25 o 
   3   8  12      138.11      180.77     39.18 o 
  -9   1  13       18.63        3.63     32.72 o 
  -8   1  13       74.28      105.99     40.18 o 
  -7   1  13       19.06       16.55     48.05 o 
  -6   1  13      911.95      885.28     31.39 o 
  -5   1  13      412.35      455.76     33.19 o 
  -4   1  13     2948.69     3101.99     66.27 o 
  -3   1  13       27.91       42.58     35.78 o 
  -2   1  13     4317.23     4542.61     37.93 o 
  -1   1  13       20.57       47.09     26.41 o 
   0   1  13     3481.01     3950.46     67.89 o 
   1   1  13       21.32       15.09     41.81 o 
   2   1  13     5427.08     5773.98     80.40 o 
   3   1  13       71.86      130.00     31.65 o 
   4   1  13     2039.37     2177.67     55.46 o 
   5   1  13       50.06        8.35     25.77 o 
   6   1  13     2181.23     2165.09     87.90 o 
   7   1  13      133.91       94.97     35.26 o 
   8   1  13      379.04      324.23     53.32 o 
   9   1  13      116.48       91.10     34.76 o 
  -9   2  13        4.15       13.32     38.79 o 
  -8   2  13      108.49      102.66     33.30 o 
  -7   2  13       16.10       55.63     35.82 o 
  -6   2  13      383.46      437.40     40.96 o 
  -5   2  13      286.52      302.32     32.59 o 
  -4   2  13      390.62      378.04     27.33 o 
  -3   2  13      156.57      164.20     24.67 o 
  -2   2  13      152.77      227.46     24.27 o 
  -1   2  13       24.45       48.96     31.85 o 
   0   2  13      335.79      413.32     29.50 o 
   1   2  13      329.79      364.07     24.82 o 
   2   2  13       75.18       55.19     28.47 o 
   3   2  13     1008.12      987.11     42.91 o 
   4   2  13      845.50      793.71     40.01 o 
   5   2  13     1186.44     1122.48     31.62 o 
   6   2  13      149.49      162.66     33.32 o 
   7   2  13     1530.90     1511.83     41.97 o 
   8   2  13      354.62      277.54     39.06 o 
  -9   3  13       63.00       42.34     44.85 o 
  -8   3  13       66.74       25.86     33.10 o 
  -7   3  13       40.88       33.52     32.63 o 
  -6   3  13      277.57      292.92     36.92 o 
  -5   3  13       17.24       58.88     35.75 o 
  -4   3  13      328.85      362.75     39.10 o 
  -3   3  13       71.74       46.36     36.40 o 
  -2   3  13     1086.86     1117.00     52.44 o 
  -1   3  13      428.64      498.67     32.68 o 
   0   3  13     1134.68     1237.31     52.27 o 
   1   3  13      265.63      310.91     29.08 o 
   2   3  13     2420.85     2451.63     50.11 o 
   3   3  13      134.65       94.91     28.49 o 
   4   3  13     2841.35     2685.11     78.82 o 
   5   3  13      716.99      779.84     33.43 o 
   6   3  13     1950.60     1930.03     70.26 o 
   7   3  13        7.25        1.25     34.56 o 
   8   3  13     1522.45     1466.75     78.83 o 
  -8   4  13       33.37       55.73     41.05 o 
  -7   4  13      371.89      361.03     33.85 o 
  -6   4  13       19.94       17.72     32.82 o 
  -5   4  13      545.34      593.56     54.89 o 
  -4   4  13      383.68      347.57     33.72 o 
  -3   4  13     2504.63     2434.69     82.60 o 
  -2   4  13      299.54      272.58     26.63 o 
  -1   4  13     2689.24     2839.23     65.44 o 
   0   4  13      166.32      162.82     24.46 o 
   1   4  13     5142.36     5287.05     80.28 o 
   2   4  13      743.85      737.94     29.99 o 
   3   4  13     3517.32     3568.51    150.38 o 
   4   4  13     1087.30     1075.27     42.11 o 
   5   4  13     2991.62     2918.65    107.45 o 
   6   4  13      348.31      274.25     43.66 o 
   7   4  13      980.61      800.96     63.39 o 
   8   4  13      218.40       37.10     64.11 o 
  -7   5  13     1880.81     1756.09     49.18 o 
  -6   5  13       54.72       -7.56     32.85 o 
  -5   5  13     1712.61     1702.40     70.68 o 
  -4   5  13        7.85       -3.12     35.92 o 
  -3   5  13     2252.75     2378.09     35.76 o 
  -2   5  13        5.72      -32.44     32.44 o 
  -1   5  13     1025.08     1062.49     56.00 o 
   0   5  13       77.23       93.09     51.15 o 
   1   5  13       63.79       88.30     32.06 o 
   2   5  13      196.05      191.43     30.28 o 
   3   5  13        2.97       37.41     45.57 o 
   4   5  13       44.57       29.89     51.97 o 
   5   5  13       49.54       31.23     41.93 o 
   6   5  13      286.05      255.80     39.30 o 
   7   5  13      266.41      143.58     52.75 o 
  -6   6  13      113.34       78.24     35.20 o 
  -5   6  13      189.37      199.19     27.16 o 
  -4   6  13      650.08      623.27     32.29 o 
  -3   6  13      109.32       84.55     25.65 o 
  -2   6  13     1348.37     1189.48     57.51 o 
  -1   6  13        1.56       39.62     32.58 o 
   0   6  13      800.63      765.56     34.73 o 
   1   6  13      305.72      396.89     39.86 o 
   2   6  13      730.23      688.91     52.57 o 
   3   6  13        2.81       41.00     35.08 o 
   4   6  13      683.49      670.80     31.67 o 
   5   6  13       75.63       19.16     37.05 o 
  -4   7  13       96.05       89.60     34.00 o 
  -3   7  13       47.56       35.97     30.49 o 
  -2   7  13      267.89      219.50     33.22 o 
  -1   7  13      745.50      612.43     30.04 o 
   0   7  13      314.99      257.66     30.89 o 
   1   7  13      557.80      415.91     25.27 o 
   2   7  13      152.18      172.65     45.48 o 
   3   7  13      604.80      480.81     35.29 o 
   4   7  13       85.46      241.71     66.99 o 
  -8   0  14      109.74      136.59     56.67 o 
  -7   0  14     3254.92     3068.20    279.13 o 
  -6   0  14      434.56      413.44     47.77 o 
  -5   0  14        9.11       57.29     86.15 o 
  -4   0  14      805.99      771.59     54.39 o 
  -3   0  14      795.33      810.45     91.25 o 
  -2   0  14       32.38       90.17     31.30 o 
  -1   0  14      147.41      115.83     39.49 o 
   0   0  14      275.65      247.82     57.90 o 
   1   0  14      231.92      205.56     65.21 o 
   2   0  14      623.11      609.86    153.99 o 
   3   0  14     1377.12     1382.27    126.43 o 
   4   0  14     1720.50     1766.42     58.39 o 
   5   0  14     1330.69     1415.70     59.12 o 
   6   0  14      962.12      931.01     47.53 o 
   7   0  14      911.15      675.13     42.19 o 
   8   0  14      858.27      679.72     66.63 o 
  -8   1  14        0.03      -14.03     39.68 o 
  -7   1  14        8.91       -9.48     39.59 o 
  -6   1  14        7.15      -14.13     32.72 o 
  -5   1  14      741.87      730.98     39.66 o 
  -4   1  14      273.15      324.87     34.07 o 
  -3   1  14      450.67      422.15     29.13 o 
  -2   1  14      379.85      425.85     29.19 o 
  -1   1  14      173.92      174.38     30.67 o 
   0   1  14       44.93       85.26     33.91 o 
   1   1  14       42.66       29.57     25.46 o 
   2   1  14      178.28      168.19     25.73 o 
   3   1  14      245.52      275.93     38.82 o 
   4   1  14      767.67      756.38     59.09 o 
   5   1  14       28.19      -16.39     31.88 o 
   6   1  14       70.37        5.57     35.36 o 
   7   1  14      285.95      295.76     44.39 o 
   8   1  14        7.00      -27.21     46.36 o 
  -8   2  14        4.86       15.11     46.57 o 
  -7   2  14      205.32      153.42     41.59 o 
  -6   2  14       16.59      -23.15     39.53 o 
  -5   2  14      154.49      191.11     45.31 o 
  -4   2  14      134.26      135.38     32.65 o 
  -3   2  14      430.98      422.49     44.18 o 
  -2   2  14       10.99       29.60     28.86 o 
  -1   2  14      169.37      180.23     37.21 o 
   0   2  14      108.65       87.14     28.43 o 
   1   2  14      211.53      287.00     29.37 o 
   2   2  14        6.81      -14.88     34.17 o 
   3   2  14       94.33       38.07     47.36 o 
   4   2  14      429.23      305.04     49.37 o 
   5   2  14       18.36      -14.06     31.14 o 
   6   2  14      146.73       84.44     40.65 o 
   7   2  14       13.36       32.89     34.13 o 
  -8   3  14      118.67       83.96     42.80 o 
  -7   3  14       73.97       95.64     32.65 o 
  -6   3  14      133.28      103.02     35.91 o 
  -5   3  14      237.22      291.90     39.69 o 
  -4   3  14      139.43      156.04     39.28 o 
  -3   3  14       46.67       56.89     35.28 o 
  -2   3  14        7.60       17.52     31.66 o 
  -1   3  14      257.74      220.38     24.20 o 
   0   3  14      133.42      111.12     31.25 o 
   1   3  14      102.86      107.99     34.55 o 
   2   3  14      270.47      299.89     32.17 o 
   3   3  14       89.62       91.50     38.60 o 
   4   3  14      698.86      659.37     33.40 o 
   5   3  14      139.99      146.74     29.61 o 
   6   3  14      534.55      375.43     49.83 o 
   7   3  14      212.30      205.77     46.36 o 
  -7   4  14       37.80       29.21     42.77 o 
  -6   4  14      114.86      130.98     25.44 o 
  -5   4  14      508.41      481.53     36.71 o 
  -4   4  14     1174.12     1147.32     63.04 o 
  -3   4  14      145.30      110.15     35.57 o 
  -2   4  14     1268.60     1192.00     52.94 o 
  -1   4  14      869.92      891.05     55.51 o 
   0   4  14      927.15      808.72     34.05 o 
   1   4  14      163.48      178.02     44.68 o 
   2   4  14     1577.26     1506.14     52.36 o 
   3   4  14      256.26      204.31     37.08 o 
   4   4  14     1220.54     1048.66     34.93 o 
   5   4  14      114.23      112.66     31.41 o 
   6   4  14      557.15      594.26     78.23 o 
  -6   5  14      293.94      206.26     53.47 o 
  -5   5  14        5.16       13.21     35.21 o 
  -4   5  14      249.62      305.79     35.63 o 
  -3   5  14      131.15      160.73     39.70 o 
  -2   5  14      233.85      232.83     51.83 o 
  -1   5  14       91.45       95.57     35.76 o 
   0   5  14       68.77      141.07     43.28 o 
   1   5  14      298.43      266.99     39.51 o 
   2   5  14        5.70       38.29     39.13 o 
   3   5  14      570.01      471.43     45.91 o 
   4   5  14       12.06        5.50     34.42 o 
   5   5  14      575.95      502.80     88.16 o 
  -4   6  14      201.14      189.58     54.50 o 
  -3   6  14       52.93       58.38     38.45 o 
  -2   6  14      706.89      607.73     80.46 o 
  -1   6  14      505.23      513.68     36.47 o 
   0   6  14      358.18      324.55     52.59 o 
   1   6  14      469.64      388.12     38.44 o 
   2   6  14      498.53      408.93     41.06 o 
   3   6  14        4.77       43.96     65.85 o 
   4   6  14       71.34      -25.06     94.25 o 
  -1   7  14       38.34       20.41     38.08 o 
   0   7  14       69.42      116.17     35.78 o 
  -7   1  15      236.17      283.18     60.20 o 
  -6   1  15        2.94       22.58     34.70 o 
  -5   1  15     1779.62     1778.93     39.67 o 
  -4   1  15       41.32        7.28     34.82 o 
  -3   1  15     1579.57     1636.66     53.65 o 
  -2   1  15       80.41       96.89     32.00 o 
  -1   1  15     1136.37     1294.60     79.30 o 
   0   1  15      267.59      268.03     35.10 o 
   1   1  15      858.32      921.62     33.31 o 
   2   1  15      382.88      347.15     32.29 o 
   3   1  15      940.76      970.03     78.74 o 
   4   1  15       46.81       97.36     48.01 o 
   5   1  15      124.89      164.95     41.32 o 
   6   1  15      370.94      375.39     42.33 o 
  -7   2  15        8.33      -31.90     35.87 o 
  -6   2  15      623.75      507.07     44.49 o 
  -5   2  15      202.96      114.35     35.45 o 
  -4   2  15      364.91      292.78     36.24 o 
  -3   2  15      165.00      160.60     35.15 o 
  -2   2  15      143.13      177.22     35.13 o 
  -1   2  15      385.23      382.39     35.52 o 
   0   2  15        0.35        4.72     41.61 o 
   1   2  15      826.15      824.37     33.91 o 
   2   2  15      241.76      223.04     31.99 o 
   3   2  15     1032.64      980.08     37.24 o 
   4   2  15       71.35      107.85     31.05 o 
   5   2  15      223.09      178.24     31.50 o 
   6   2  15      235.16      230.28     37.20 o 
  -6   3  15      377.05      453.69     42.74 o 
  -5   3  15     1276.39     1214.68     72.51 o 
  -4   3  15      312.76      365.91     39.58 o 
  -3   3  15     1517.50     1377.96     50.24 o 
  -2   3  15      914.09      941.91     56.00 o 
  -1   3  15      335.22      325.94     32.07 o 
   0   3  15      427.74      420.59     35.22 o 
   1   3  15      454.83      430.13     32.46 o 
   2   3  15      283.10      263.08     45.55 o 
   3   3  15       90.44      101.76     39.59 o 
   4   3  15       53.29       66.03     34.20 o 
   5   3  15       16.43      -57.50     57.50 o 
   6   3  15        1.33       24.56     63.89 o 
  -5   4  15      166.76      157.77     42.66 o 
  -4   4  15     1620.51     1586.09     42.36 o 
  -3   4  15      127.41      135.87     29.85 o 
  -2   4  15     1441.93     1301.61     33.35 o 
  -1   4  15      185.71      195.49     41.27 o 
   0   4  15     1021.19      918.41     36.89 o 
   1   4  15      106.40      109.79     27.47 o 
   2   4  15      832.37      716.54     57.65 o 
   3   4  15       11.36       -0.34     66.48 o 
   4   4  15       23.07       13.31     43.31 o 
   5   4  15       62.10       79.89    149.48 o 
  -4   5  15       12.23       22.19     41.36 o 
  -3   5  15       86.53       89.83     47.44 o 
  -2   5  15      141.26       87.86     41.67 o 
  -1   5  15        2.10       26.84     52.61 o 
   0   5  15     1287.23     1083.35     57.25 o 
   1   5  15       15.51       86.19     48.41 o 
   2   5  15     1058.41     1151.50     79.78 o 
   3   5  15       11.19       10.29     37.38 o 
   0   6  15      323.36      233.36     65.97 o 
  -6   0  16       52.60      147.74     53.93 o 
  -5   0  16     3133.66     3509.52     69.65 o 
  -4   0  16        4.83      112.63     54.46 o 
  -3   0  16     3892.14     4134.99     65.40 o 
  -2   0  16       14.21       67.23     38.31 o 
  -1   0  16     6457.88     6365.68    350.74 o 
   0   0  16        5.88       -1.84     54.90 o 
   1   0  16     6217.74     5972.85     59.10 o 
   2   0  16       47.84        1.20    117.63 o 
   3   0  16     1475.63     1239.23     92.80 o 
   4   0  16      509.25      460.39     85.82 o 
   5   0  16     1814.04     1781.22    315.72 o 
  -6   1  16     1266.61     1207.69     94.88 o 
  -5   1  16      569.73      495.09     38.72 o 
  -4   1  16      961.71      765.80     42.00 o 
  -3   1  16       70.21      117.53     31.50 o 
  -2   1  16     2814.67     2613.49    132.00 o 
  -1   1  16        0.45      -22.24     31.39 o 
   0   1  16     1849.85     1832.74     70.80 o 
   1   1  16       30.21        7.42     27.05 o 
   2   1  16     1331.87     1172.68     72.45 o 
   3   1  16       27.23       33.98     31.99 o 
   4   1  16      789.03      749.32     40.21 o 
   5   1  16      218.02      184.17     41.29 o 
  -5   2  16      212.47      281.31     42.27 o 
  -4   2  16      122.27       66.48     32.06 o 
  -3   2  16      735.11      582.70     36.78 o 
  -2   2  16      263.22      255.74     40.49 o 
  -1   2  16      938.84      781.94     37.12 o 
   0   2  16       12.44       27.93     30.88 o 
   1   2  16      841.60      720.33     69.64 o 
   2   2  16      148.54       90.41     42.64 o 
   3   2  16      281.11      225.88     31.56 o 
   4   2  16       69.71       69.74     40.33 o 
  -4   3  16       65.16       15.45     41.99 o 
  -3   3  16      133.49      114.38     34.50 o 
  -2   3  16      312.18      254.22     35.75 o 
  -1   3  16        5.94       80.96     52.53 o 
   0   3  16      365.79      224.12     34.72 o 
   1   3  16       36.56       10.96     33.93 o 
   2   3  16      161.40      202.25     68.71 o 
   3   3  16        2.32      -28.28     40.11 o 
   4   3  16        7.33      -24.81     64.59 o 
  -3   4  16     1568.39     1232.08     45.74 o 
  -2   4  16       90.46       48.52     45.99 o 
  -1   4  16      984.44     1089.53     47.91 o 
   0   4  16      192.52      150.93     34.96 o 
   1   4  16     1236.72     1188.48     50.44 o 
   2   4  16      239.23      229.88     67.14 o 
  -3   1  17     1883.21     1891.87     67.67 o 
  -2   1  17      355.99      322.77     35.15 o 
  -1   1  17     1543.96     1462.58    112.58 o 
   0   1  17      498.31      480.40     61.13 o 
   1   1  17     2016.47     1851.58    135.24 o 
   2   1  17       70.42       97.69     89.10 o 
  -2   2  17      515.69      414.02     82.70 o 
  -1   2  17     1499.71     1205.02     82.07 o 
   0   2  17      798.48      748.44    136.58 o 
   1   2  17     1004.96      766.57     69.44 o 
                                                 
